# Supplementary material for: Trimethylacetic Anhydride–Based Derivatization Facilitates Quantification of Histone Marks at the MS1 Level
Source: Mol Cell Proteomics. 2021 Jun 12;20:100114. doi: 10.1016/j.mcpro.2021.100114 (PMC8283018; doi:10.1016/j.mcpro.2021.100114)
Supplement: Supplemental Table S1 [file mmc1.xlsx]

## Sheet: Sheet1
Supporting information Table S1: Targeted specific precursors for PRM analysis
modification	m/z
Methyl	14.0157
diMethyl	28.0313
Acetyl	42.0106
Trimethylacetyl	84.0575
Trimethylacetyl + Methyl	98.0732
Trimethylacetyl + Dimethyl	112.089
Trimethylacetyl + Acetyl	126.068
Trimethylacetyl+ triMethyl	126.104
Trimethylacetyl + Trimethylacetyl	168.115
compound	m/z	z	t start (min)	t end (min)
K[+112.088815]SAPATGGVK[+28.0313]K[+84.057515]PHR	415.258	4	21.5	25
K[+98.073165]STGGK[+42.010565]APR	521.306	2	17.5	23.5
K[+112.088815]SAPATGGVK[+14.01565]	521.319	2	19.5	23.5
G[+84.057515]K[+42.010565]GGK[+42.010565]GLGK[+42.010565]GGAK[+84.057515]R	522.311	3	34.8	42
K[+112.088815]STGGK[+42.010565]APR	528.314	2	18.5	21.5
K[+126.06808]STGGK[+42.010565]APR	535.304	2	26	29.5
G[+84.057515]K[+42.010565]GGK[+84.057515]GLGK[+42.010565]GGAK[+84.057515]R	536.326	3	43.8	54.5
K[+98.073165]STGGK[+84.057515]APR	542.33	2	22.5	27.5
K[+112.088815]STGGK[+84.057515]APR	549.337	2	22.5	27.5
G[+84.057515]K[+42.010565]GGK[+84.057515]GLGK[+84.057515]GGAK[+84.057515]R	550.342	3	55.5	66.5
K[+98.073165]SAPATGGVK[+84.057515]K[+42.010565]PHR	553.33	3	23.5	28.3
K[+126.06808]STGGK[+84.057515]APR	556.327	2	31.5	36.4
K[+126.104465]STGGK[+84.057515]APR	556.345	2	22.5	27
K[+112.088815]SAPATGGVK[+84.057515]K[+42.010565]PHR	558.002	3	24	29.3
K[+126.104465]SAPATGGVK[+84.057515]K[+42.010565]PHR	562.674	3	24	28.5
G[+84.057515]K[+84.057515]GGK[+84.057515]GLGK[+84.057515]GGAK[+84.057515]R	564.357	3	37.5	75.5
K[+98.073165]SAPATGGVK[+84.057515]K[+84.057515]PHR	567.345	3	28	31.5
K[+112.088815]SAPATGGVK[+84.057515]K[+84.057515]PHR	572.017	3	28	31.5
K[+168.11503]STGGK[+84.057515]APR	577.351	2	43.5	47.5
K[+126.06808]QLATK[+42.010565]AAR	577.848	2	37.5	42
K[+168.11503]SAPATGGVK[+84.057515]K[+84.057515]PHR	590.693	3	43.8	49
ISGLIYEETR	590.814	2	26	29.5
K[+126.06808]QLATK[+84.057515]AAR	598.872	2	49.8	56.8
I[+84.057515]SGLIYEETR	632.843	2	60	68.6
Y[+84.057515]QK[+84.057515]STELLIR	709.916	2	62	71.5
G[+84.057515]K[+42.010565]GGK[+42.010565]GLGK[+42.010565]GGAK[+42.010565]R	761.939	2	30.2	33.8
G[+84.057515]K[+42.010565]GGK[+42.010565]GLGK[+42.010565]GGAK[+84.057515]R	782.962	2	34.8	42
G[+84.057515]K[+42.010565]GGK[+84.057515]GLGK[+42.010565]GGAK[+84.057515]R	803.986	2	43.8	55
G[+84.057515]K[+42.010565]GGK[+84.057515]GLGK[+84.057515]GGAK[+84.057515]R	825.009	2	55.5	65.9
K[+112.088815]SAPATGGVK[+42.010565]K[+84.057515]PHR	836.499	2	25	28.5
G[+84.057515]K[+84.057515]GGK[+84.057515]GLGK[+84.057515]GGAK[+84.057515]R	846.033	2	67	75.5
K[+126.06808]SAPATGGVK[+84.057515]K[+84.057515]PHR	864.512	2	34.8	42
K[+168.11503]SAPATGGVK[+84.057515]K[+84.057515]PHR	885.535	2	46	50.9
