# Supplementary material for: Trimethylacetic Anhydride–Based Derivatization Facilitates Quantification of Histone Marks at the MS1 Level
Source: Mol Cell Proteomics. 2021 Jun 12;20:100114. doi: 10.1016/j.mcpro.2021.100114 (PMC8283018; doi:10.1016/j.mcpro.2021.100114)
Supplement: Supplemental Table S2 [file mmc2.xlsx]

## Sheet: Information
	Data evaluation notes
	Raw data were searched in Proteome Discoverer 2.2 software throught Mascot search engine with the settings described in Methods.
	The resolution of used detector was high enough to distinguish between acetylation and trimethylation as peptide modification, based on fragmentation spectra of peptide precursor.
	Ambiguous location of PTM was manually inspected and selected based on idividual PSMs and spectra quality (with annotation treshold 10^4 count).
	Selected peptides were evaluated in Skyline softwarwe, where peaks of precursors were checked and their area (integration bellow the peak) was used for quantification of certain peptide form.
	Some peak containes multiple peptide forms, in this cases the quantitative information is shared among forms. In results it is evident with note "coelution"

## Sheet: TMA_unambiguous ID
PSM Ambiguity	PTMs ambiguity	Annotated Sequence	Modifications	m/z [Da]	Charge	# Missed Cleavages	First Scan	Protein Accessions	Expectation Value	Ions Score
Selected		kSTGGkAPR	N-Term(Trime); K1(Trimethyl); K6(Acetyl)	357.217	3	0	4313	P84243; B2R6Y1; Q5TEC6; K7ES00; K7EP01; B4DEB1; Q16695; Q6NXT2; K7EK07; K7EMV3; A8K4Y7; P68431; Q71DI3; B4E380	0.00222067	39
Unambiguous		PGTVALR		357.219	2	0	4065	P84243; B2R6Y1; Q5TEC6; K7ES00; K7EP01; B4DEB1; Q6TXQ4; Q16695; Q6NXT2; K7EK07; K7EMV3; A8K4Y7; P68431; Q71DI3; B4E380	1.14662e-05	49
Unambiguous		kSAPATG	N-Term(Trime); K1(Dimethyl)	372.219	2	0	5414	Q5TEC6; Q16695; P68431; Q71DI3	0.00039465	31
Unambiguous		TGGkAPR	K4(Trime)	385.73	2	0	3176	P84243; B2R6Y1; Q5TEC6; K7ES00; K7EP01; B4DEB1; Q16695; Q6NXT2; K7EK07; K7EMV3; A8K4Y7; P68431; Q71DI3; B4E380	0.000145965	45
Unambiguous		pGTVALR	N-Term(Trime)	399.248	2	0	14188	P84243; B2R6Y1; Q5TEC6; K7ES00; K7EP01; B4DEB1; Q6TXQ4; Q16695; Q6NXT2; K7EK07; K7EMV3; A8K4Y7; P68431; Q71DI3; B4E380	0.00127973	31
Unambiguous		rkSTGGkAPR	N-Term(Trime); R1(Methyl); K2(Methyl); K7(Acetyl)	404.579	3	1	3486	P84243; B2R6Y1; Q5TEC6; K7ES00; K7EP01; B4DEB1; Q16695; Q6NXT2; K7EK07; K7EMV3; A8K4Y7; P68431; Q71DI3; B4E380	0.0103558	33
Unambiguous		rkSTGGkAPR	N-Term(Trime); K2(Dimethyl); K7(Acetyl)	404.579	3	1	3486	P84243; B2R6Y1; Q5TEC6; K7ES00; K7EP01; B4DEB1; Q16695; Q6NXT2; K7EK07; K7EMV3; A8K4Y7; P68431; Q71DI3; B4E380	0.0103558	33
Unambiguous		tGGkAPR	N-Term(Trime); K4(Acetyl)	406.735	2	0	6846	P84243; B2R6Y1; Q5TEC6; K7ES00; K7EP01; B4DEB1; Q16695; Q6NXT2; K7EK07; K7EMV3; A8K4Y7; P68431; Q71DI3; B4E380	0.000941965	33
Unambiguous		tGGkAPR	T1(Trime); K4(Acetyl)	406.735	2	0	6352	P84243; B2R6Y1; Q5TEC6; K7ES00; K7EP01; B4DEB1; Q16695; Q6NXT2; K7EK07; K7EMV3; A8K4Y7; P68431; Q71DI3; B4E380	0.000540797	36
Unambiguous		STGGkAPR	K5(Acetyl)	408.222	2	0	7314	P84243; B2R6Y1; Q5TEC6; K7ES00; K7EP01; B4DEB1; Q16695; Q6NXT2; K7EK07; K7EMV3; A8K4Y7; P68431; Q71DI3; B4E380	0.00283841	34
Unambiguous		kSAPATGGVkkPHR	K1(Trimethyl); K10(Trime); K11(Trime)	411.755	4	0	5073	Q5TEC6; Q16695; P68431; Q71DI3	0.00202127	46
Unambiguous		kSAPATGGVkkPHR	N-Term(Trime); K1(Dimethyl); K10(Dimethyl); K11(Trime)	415.259	4	0	5577	Q5TEC6; Q16695; P68431; Q71DI3	0.00179431	46
Unambiguous		rYRPGTVALR	N-Term(Trime)	424.923	3	1	7218	P84243; B2R6Y1; Q5TEC6; K7ES00; K7EP01; B4DEB1; Q6TXQ4; Q16695; Q6NXT2; K7EK07; K7EMV3; A8K4Y7; P68431; Q71DI3; B4E380	0.00792005	35
Selected		STGGkAPR	K5(Trime)	429.246	2	0	3888	P84243; B2R6Y1; Q5TEC6; K7ES00; K7EP01; B4DEB1; Q16695; Q6NXT2; K7EK07; K7EMV3; A8K4Y7; P68431; Q71DI3; B4E380	0.00443097	33
Selected		LGkGGAkR	K3(Acetyl); K7(Acetyl)	435.762	2	0	3667	P62805; Q0VAS5	0.00267053	32
Selected		DNIQGITKPAIR		442.59	3	0	5302	P62805; Q0VAS5	0.00200423	36
Unambiguous	ambiguous	sTGGkAPR	S1(Trime); K5(Acetyl)	450.25	2	0	6212	P84243; B2R6Y1; Q5TEC6; K7ES00; K7EP01; B4DEB1; Q16695; Q6NXT2; K7EK07; K7EMV3; A8K4Y7; P68431; Q71DI3; B4E380	0.000179623	45
Selected		QLATkAAR	K5(Acetyl)	450.765	2	0	11188	P84243; B2R6Y1; Q5TEC6; K7ES00; K7EP01; B4DEB1; Q6TXQ4; Q6NXT2; K7EK07; K7EMV3; A8K4Y7; P68431; Q71DI3; B4E380	0.000560032	39
Selected		DAVTYTEHAkR	K10(Trime)	458.905	3	0	6373	P62805	7.11949e-06	54
Unambiguous		kGGkGLGkGGAkR	K1(Acetyl); K4(Acetyl); K8(Acetyl); K12(Acetyl)	461.269	3	0	8302	P62805; Q0VAS5	0.00165782	40
Selected		gkGGAkR	N-Term(Trime); K2(Trime); K6(Trime)	463.295	2	0	13532	P62805; Q0VAS5	0.00271663	31
Unambiguous		DAVTYTEH		468.209	2	0	4008	P62805; Q0VAS5	7.72734e-05	34
Unambiguous	ambiguous	sTGGkAPR	S1(Trime); K5(Trime)	471.275	2	0	9750	P84243; B2R6Y1; Q5TEC6; K7ES00; K7EP01; B4DEB1; Q16695; Q6NXT2; K7EK07; K7EMV3; A8K4Y7; P68431; Q71DI3; B4E380	0.000276675	43
Unambiguous		QLATkAAR	K5(Trime)	471.79	2	0	23733	P84243; B2R6Y1; Q5TEC6; K7ES00; K7EP01; B4DEB1; Q6TXQ4; Q6NXT2; K7EK07; K7EMV3; A8K4Y7; P68431; Q71DI3; B4E380	0.00127667	39
Rejected		eIAQDFk	N-Term(Trime); K7(Methyl)	474.756	2	0	16377	P84243; B2R6Y1; K7ES00; B4DEB1; Q6TXQ4; Q16695; K7EK07; K7EMV3; A8K4Y7; P68431; Q71DI3; B4E380	0.000562391	35
Unambiguous		GkGGkGLGkGGAkR	K2(Dimethyl); K5(Trime); K9(Acetyl); K13(Acetyl)	489.635	3	0	15869	P62805; Q0VAS5	0.0108097	36
Unambiguous		qLATkAAR	N-Term(Trime); K5(Acetyl)	492.796	2	0	10722	P84243; B2R6Y1; Q5TEC6; K7ES00; K7EP01; B4DEB1; Q6TXQ4; Q6NXT2; K7EK07; K7EMV3; A8K4Y7; P68431; Q71DI3; B4E380	0.000101839	48
Unambiguous		kSTGGkAPR	K1(Acetyl); K6(Acetyl)	493.275	2	0	3462	P84243; B2R6Y1; Q5TEC6; K7ES00; K7EP01; B4DEB1; Q16695; Q6NXT2; K7EK07; K7EMV3; A8K4Y7; P68431; Q71DI3; B4E380	3.9917e-05	48
Unambiguous		kSTGGkAPR	K1(Methyl); K6(Trime)	500.302	2	0	2452	P84243; B2R6Y1; Q5TEC6; K7ES00; K7EP01; B4DEB1; Q16695; Q6NXT2; K7EK07; K7EMV3; A8K4Y7; P68431; Q71DI3; B4E380	0.00889554	33
Unambiguous		GkGGkGLGkGGAkR	K2(Dimethyl); K5(Trime); K9(Trime); K13(Acetyl)	503.649	3	0	19786	P62805; Q0VAS5	0.00582681	39
Selected		gkGGkGLGkGGAkR	N-Term(Trime); K2(Acetyl); K5(Acetyl); K9(Acetyl); K13(Acetyl)	508.295	3	0	9154	P62805; Q0VAS5	7.26099e-05	54
Unambiguous		eIAQDFk	N-Term(Trime); K7(Trime)	509.777	2	0	30641	P84243; B2R6Y1; K7ES00; B4DEB1; Q6TXQ4; Q16695; K7EK07; K7EMV3; A8K4Y7; P68431; Q71DI3; B4E380	0.000372237	40
Unambiguous		dAVTYTEH	N-Term(Trime)	510.238	2	0	10012	P62805; Q0VAS5	1.98139e-06	54
Selected		PkDIQLAR	K2(Trime)	512.811	2	0	24442	P84243; Q16695; Q6NXT2; K7EK07; A8K4Y7; P68431; Q71DI3; B4E380	0.00178569	35
Unambiguous		pKDIQLAR	N-Term(Trime)	512.812	2	0	25983	P84243; Q16695; Q6NXT2; K7EK07; A8K4Y7; P68431; Q71DI3; B4E380	0.000126268	45
Unambiguous		kSTGGkAPR	K1(Acetyl); K6(Trime)	514.299	2	0	2405	P84243; B2R6Y1; Q5TEC6; K7ES00; K7EP01; B4DEB1; Q16695; Q6NXT2; K7EK07; K7EMV3; A8K4Y7; P68431; Q71DI3; B4E380	0.000800615	41
Unambiguous		KsTGGkAPR	S2(Trime); K6(Acetyl)	514.299	2	0	3208	P84243; B2R6Y1; Q5TEC6; K7ES00; K7EP01; B4DEB1; Q16695; Q6NXT2; K7EK07; K7EMV3; A8K4Y7; P68431; Q71DI3; B4E380	0.000725076	42
Selected		kSAPATGGVK	N-Term(Trime); K1(Dimethyl)	514.311	2	0	4750	Q5TEC6; Q16695; P68431; Q71DI3	0.00841939	33
Selected		kSTGGkAPR	K1(Trimethyl); K6(Trime)	514.317	2	0	2450	P84243; B2R6Y1; Q5TEC6; K7ES00; K7EP01; B4DEB1; Q16695; Q6NXT2; K7EK07; K7EMV3; A8K4Y7; P68431; Q71DI3; B4E380	0.000157701	52
Unambiguous		kGGkGLGkGGAkR	N-Term(Trime); K1(Trimethyl); K4(Acetyl); K8(Trime); K12(Trime)	517.331	3	0	22707	P62805; Q0VAS5	0.000218692	51
Unambiguous		kSTGGkAPR	N-Term(Trime); K1(Methyl); K6(Acetyl)	521.307	2	0	4661	P84243; B2R6Y1; Q5TEC6; K7ES00; K7EP01; B4DEB1; Q16695; Q6NXT2; K7EK07; K7EMV3; A8K4Y7; P68431; Q71DI3; B4E380	0.00384506	35
Unambiguous		kSAPATGGVk	N-Term(Trime); K1(Dimethyl); K10(Methyl)	521.319	2	0	4837	Q5TEC6; Q16695; P68431; Q71DI3	0.00149162	40
Unambiguous		gkGGkGLGkGGAkR	N-Term(Trime); K2(Acetyl); K5(Acetyl); K9(Acetyl); K13(Trime)	522.311	3	0	10941	P62805; Q0VAS5	2.96181e-05	60
Unambiguous		gkGGkGLGkGGAkR	N-Term(Trime); K2(Trime); K5(Acetyl); K9(Acetyl); K13(Acetyl)	522.312	3	0	12100	P62805; Q0VAS5	0.000659384	47
Unambiguous		gkGGkGLGkGGAkR	N-Term(Trime); K2(Acetyl); K5(Acetyl); K9(Trime); K13(Acetyl)	522.312	3	0	9935	P62805; Q0VAS5	3.61481e-05	59
Unambiguous		GGVkkPHR	K4(Trime); K5(Trime)	523.828	2	0	9167	P84243; B2R6Y1; Q5TEC6; K7ES00; K7EP01; B4DEB1; Q6TXQ4; Q16695; K7EK07; K7EMV3; A8K4Y7; P68431; Q71DI3; B4E380	0.0100988	31
Unambiguous	ambiguous	ksAPATGGVkkPH	K1(Trimethyl); S2(Trime); K10(Trime); K11(Trime)	524.656	3	0	11179	Q5TEC6; Q16695; P68431; Q71DI3	0.000236406	55
Unambiguous		gkGGkGLGK	N-Term(Trime); K2(Trime); K5(Trime)	527.338	2	0	17836	P62805; Q0VAS5	0.00108999	33
Unambiguous	ambiguous	ksTGGkAPR	K1(Dimethyl); S2(Trime); K6(Acetyl)	528.314	2	0	4499	P84243; B2R6Y1; Q5TEC6; K7ES00; K7EP01; B4DEB1; Q16695; Q6NXT2; K7EK07; K7EMV3; A8K4Y7; P68431; Q71DI3; B4E380	0.000146664	49
Unambiguous		KGLGkGGAkR	K5(Acetyl); K9(Acetyl)	528.319	2	0	10626	P62805; Q0VAS5	0.000493421	44
Selected		SGLIYEETR		534.276	2	0	22405	Q6B823; P62805; Q0VAS5	0.000458333	34
Unambiguous		QGITkPAIR	K5(Trime)	534.332	2	0	18529	P62805; Q0VAS5	0.000447207	42
Selected		gkGGkGLGkG	N-Term(Trime); K2(Acetyl); K5(Acetyl); K9(Acetyl)	534.806	2	0	12791	P62805; Q0VAS5	0.000172486	40
Unambiguous		kSTGGkAPR	N-Term(Trime); K1(Acetyl); K6(Acetyl)	535.303	2	0	4653	P84243; B2R6Y1; Q5TEC6; K7ES00; K7EP01; B4DEB1; Q16695; Q6NXT2; K7EK07; K7EMV3; A8K4Y7; P68431; Q71DI3; B4E380	0.00304248	31
Unambiguous		ksTGGkAPR	K1(Trimethyl); S2(Trime); K6(Acetyl)	535.322	2	0	4902	P84243; B2R6Y1; Q5TEC6; K7ES00; K7EP01; B4DEB1; Q16695; Q6NXT2; K7EK07; K7EMV3; A8K4Y7; P68431; Q71DI3; B4E380	0.00385021	36
Selected		vFLENVIR	N-Term(Trime)	537.322	2	0	30943	Q6B823; P62805; Q0VAS5	0.00424509	36
Unambiguous		TGGVkkPHR	K5(Methyl); K6(Trime)	539.329	2	0	5652	P84243; B2R6Y1; Q5TEC6; K7ES00; K7EP01; B4DEB1; Q6TXQ4; Q16695; K7EK07; K7EMV3; A8K4Y7; P68431; Q71DI3; B4E380	0.00495536	31
Unambiguous		kSTGGkAPR	N-Term(Trime); K1(Methyl); K6(Trime)	542.33	2	0	5826	P84243; B2R6Y1; Q5TEC6; K7ES00; K7EP01; B4DEB1; Q16695; Q6NXT2; K7EK07; K7EMV3; A8K4Y7; P68431; Q71DI3; B4E380	0.00146812	41
Selected		kGLGkGGAkR	K1(Dimethyl); K5(Acetyl); K9(Acetyl)	542.336	2	0	14867	P62805; Q0VAS5	0.000706342	44
Unambiguous		kSAPATGGVkkPHR	K1(Dimethyl); K10(Trime); K11(Trime)	543.999	3	0	5254	Q5TEC6; Q16695; P68431; Q71DI3	0.0105239	39
Selected		kSAPATGGVkkPHR	N-Term(Trime); K1(Methyl); K10(Methyl); K11(Trime)	543.999	3	0	5598	Q5TEC6; Q16695; P68431; Q71DI3	0.00646687	41
Unambiguous		TGGVkkPHR	K5(Dimethyl); K6(Trime)	546.338	2	0	5648	P84243; B2R6Y1; Q5TEC6; K7ES00; K7EP01; B4DEB1; Q6TXQ4; Q16695; K7EK07; K7EMV3; A8K4Y7; P68431; Q71DI3; B4E380	0.00578654	32
Unambiguous		gkGGkGLGk	N-Term(Trime); K2(Acetyl); K5(Trime); K9(Trime)	548.343	2	0	24854	P62805; Q0VAS5	0.00115178	31
Unambiguous		gLGkGGAkR	N-Term(Trime); K4(Trime); K8(Trime)	548.348	2	0	16863	P62805; Q0VAS5	0.00301468	33
Selected		kSAPATGGVkkPHR	K1(Acetyl); K10(Trime); K11(Trime)	548.659	3	0	6727	Q5TEC6; Q16695; P68431; Q71DI3	0.0554878	36
Selected		kGLGkGGAkR	K1(Acetyl); K5(Acetyl); K9(Acetyl)	549.324	2	0	4516	P62805; Q0VAS5	0.00201691	36
Selected		kSTGGkAPR	N-Term(Trime); K1(Dimethyl); K6(Trime)	549.337	2	0	6252	P84243; B2R6Y1; Q5TEC6; K7ES00; K7EP01; B4DEB1; Q16695; Q6NXT2; K7EK07; K7EMV3; A8K4Y7; P68431; Q71DI3; B4E380	0.000242772	49
Unambiguous		ksTGGkAPR	K1(Dimethyl); S2(Trime); K6(Trime)	549.338	2	0	7315	P84243; B2R6Y1; Q5TEC6; K7ES00; K7EP01; B4DEB1; Q16695; Q6NXT2; K7EK07; K7EMV3; A8K4Y7; P68431; Q71DI3; B4E380	0.00113572	42
Selected		aRTkQTAR	N-Term(Trime); K4(Trime)	550.334	2	1	6214	P84243; B2R6Y1; Q5TEC6; K7ES00; K7EP01; B4DEB1; Q16695; Q6NXT2; K7EK07; K7EMV3; A8K4Y7; P68431; Q71DI3; B4E380	0.00961257	36
Unambiguous		gkGGkGLGkGGAkR	N-Term(Trime); K2(Trime); K5(Trime); K9(Trime); K13(Acetyl)	550.341	3	0	21331	P62805; Q0VAS5	0.000205655	52
Selected		dAVTyTEH	N-Term(Trime); Y5(Trime)	552.267	2	0	19308	P62805; Q0VAS5	3.18686e-05	42
Unambiguous	ambiguous	ksAPATGGVkkPHR	K1(Methyl); S2(Trime); K10(Trime); K11(Acetyl)	553.33	3	0	6784	Q5TEC6; Q16695; P68431; Q71DI3	0.00589183	41
Selected		kSTGGkAPR	N-Term(Trime); K1(Acetyl); K6(Trime)	556.327	2	0	9720	P84243; B2R6Y1; Q5TEC6; K7ES00; K7EP01; B4DEB1; Q16695; Q6NXT2; K7EK07; K7EMV3; A8K4Y7; P68431; Q71DI3; B4E380	0.00263465	36
Unambiguous		kSTGGkAPR	N-Term(Trime); K1(Trime); K6(Acetyl)	556.328	2	0	10640	P84243; B2R6Y1; Q5TEC6; K7ES00; K7EP01; B4DEB1; Q16695; Q6NXT2; K7EK07; K7EMV3; A8K4Y7; P68431; Q71DI3; B4E380	0.00115007	39
Unambiguous		kSTGGkAPR	N-Term(Trime); K1(Trimethyl); K6(Trime)	556.346	2	0	6366	P84243; B2R6Y1; Q5TEC6; K7ES00; K7EP01; B4DEB1; Q16695; Q6NXT2; K7EK07; K7EMV3; A8K4Y7; P68431; Q71DI3; B4E380	0.000934209	44
Unambiguous		kSAPATGGVkkPHR	N-Term(Trime); K1(Dimethyl); K10(Trime); K11(Acetyl)	558.002	3	0	6680	Q5TEC6; Q16695; P68431; Q71DI3	0.00408358	43
Unambiguous		kSAPATGGVkkPHR	N-Term(Trime); K1(Dimethyl); K10(Acetyl); K11(Trime)	558.002	3	0	7225	Q5TEC6; Q16695; P68431; Q71DI3	0.000997133	49
Unambiguous	ambiguous	KsAPATGGVkkPHR	S2(Trime); K10(Trime); K11(Trime)	562.674	3	0	7078	Q5TEC6; Q16695; P68431; Q71DI3	0.00529605	43
Unambiguous		kSAPATGGVkkPHR	N-Term(Trime); K1(Trimethyl); K10(Trime); K11(Acetyl)	562.674	3	0	6299	Q5TEC6; Q16695; P68431; Q71DI3	0.00105914	50
Unambiguous		ksAPATGGVkkPHR	K1(Trimethyl); S2(Trime); K10(Trime); K11(Acetyl)	562.674	3	0	6299	Q5TEC6; Q16695; P68431; Q71DI3	0.00149607	48
Unambiguous		gkGGkGLGkGGAkR	N-Term(Trime); K2(Trime); K5(Trime); K9(Trime); K13(Trime)	564.359	3	0	25937	P62805; Q0VAS5	0.00653716	38
Selected		dVVYALkR	N-Term(Trime); K7(Trime)	566.342	2	0	26884	P62805; Q0VAS5	0.00119166	37
Unambiguous		ksAPATGGVkkPHR	K1(Methyl); S2(Trime); K10(Trime); K11(Trime)	567.346	3	0	9758	Q5TEC6; Q16695; P68431; Q71DI3	0.00329271	45
Unambiguous		kSAPATGGVkkPHR	N-Term(Trime); K1(Methyl); K10(Trime); K11(Trime)	567.346	3	0	8775	Q5TEC6; Q16695; P68431; Q71DI3	0.000444174	53
Unambiguous		gkGGkGLGk	N-Term(Trime); K2(Trime); K5(Trime); K9(Trime)	569.366	2	0	30599	P62805; Q0VAS5	0.000657897	36
Selected		ksTGGkAPR	N-Term(Trime); K1(Dimethyl); S2(Trime); K6(Acetyl)	570.343	2	0	7966	P84243; B2R6Y1; Q5TEC6; K7ES00; K7EP01; B4DEB1; Q16695; Q6NXT2; K7EK07; K7EMV3; A8K4Y7; P68431; Q71DI3; B4E380	0.00353831	34
Unambiguous		DNIQGITkPA	K8(Trime)	570.818	2	0	11436	P62805; Q0VAS5	0.00116826	33
Unambiguous		ksAPATGGVkkPHR	K1(Dimethyl); S2(Trime); K10(Trime); K11(Trime)	572.017	3	0	9117	Q5TEC6; Q16695; P68431; Q71DI3	0.000126366	59
Unambiguous		kSAPATGGVkkPHR	N-Term(Trime); K1(Dimethyl); K10(Trime); K11(Trime)	572.017	3	0	9117	Q5TEC6; Q16695; P68431; Q71DI3	8.92542e-05	61
Unambiguous		TGGVkkPHR	K5(Trime); K6(Trime)	574.351	2	0	8467	P84243; B2R6Y1; Q5TEC6; K7ES00; K7EP01; B4DEB1; Q6TXQ4; Q16695; K7EK07; K7EMV3; A8K4Y7; P68431; Q71DI3; B4E380	0.00113203	39
Unambiguous	ambiguous	ksAPATGGVkkPHR	K1(Acetyl); S2(Trime); K10(Trime); K11(Trime)	576.678	3	0	8419	Q5TEC6; Q16695; P68431; Q71DI3	0.00141228	49
Unambiguous	ambiguous	ksAPATGGVkkPHR	K1(Trimethyl); S2(Trime); K10(Trime); K11(Trime)	576.688	3	0	8930	Q5TEC6; Q16695; P68431; Q71DI3	0.00211512	47
Unambiguous		kSTGGkAPR	N-Term(Trime); K1(Trime); K6(Trime)	577.351	2	0	14715	P84243; B2R6Y1; Q5TEC6; K7ES00; K7EP01; B4DEB1; Q16695; Q6NXT2; K7EK07; K7EMV3; A8K4Y7; P68431; Q71DI3; B4E380	0.00208732	38
Selected		ksTGGkAPR	N-Term(Trime); K1(Trimethyl); S2(Trime); K6(Acetyl)	577.351	2	0	7962	P84243; B2R6Y1; Q5TEC6; K7ES00; K7EP01; B4DEB1; Q16695; Q6NXT2; K7EK07; K7EMV3; A8K4Y7; P68431; Q71DI3; B4E380	0.00425197	35
Unambiguous		GkGLGkGGAkR	K2(Acetyl); K6(Acetyl); K10(Acetyl)	577.835	2	0	4609	P62805; Q0VAS5	0.00233851	30
Selected		kQLATkAAR	N-Term(Trime); K1(Acetyl); K6(Acetyl)	577.849	2	0	10644	P84243; B2R6Y1; Q5TEC6; K7ES00; K7EP01; B4DEB1; Q6TXQ4; Q6NXT2; K7EK07; K7EMV3; A8K4Y7; P68431; Q71DI3; B4E380	0.000146799	51
Selected		MPkDIQLAR	K3(Trime)	578.332	2	0	27998	P84243; Q16695; Q6NXT2; K7EK07; A8K4Y7; P68431; Q71DI3; B4E380	0.00144333	37
Unambiguous		ATGGVkkPHR	K6(Dimethyl); K7(Trime)	581.856	2	0	5499	Q5TEC6; Q16695; P68431; Q71DI3	7.62433e-05	47
Selected		QkSTELLIR	K2(Trime)	586.356	2	0	20858	P84243; B2R6Y1; Q5TEC6; K7ES00; K7EP01; B4DEB1; Q16695; Q6NXT2; K7EK07; K7EMV3; P68431; Q71DI3; B4E380	0.0001292	53
Selected		AQDFkTDLR	K5(Trime)	589.313	2	0	23598	P84243; B2R6Y1; K7ES00; B4DEB1; Q6TXQ4; Q16695; K7EK07; K7EMV3; A8K4Y7; P68431; Q71DI3; B4E380	0.000151171	45
Selected		kSAPATGGVkkPHR	N-Term(Trime); K1(Trime); K10(Trime); K11(Trime)	590.693	3	0	14478	Q5TEC6; Q16695; P68431; Q71DI3	0.0471515	34
Selected		ISGLIYEETR		590.814	2	0	7705	Q6B823; P62805; Q0VAS5	3.10802e-06	57
Unambiguous		IQGITkPAIR	K6(Trime)	590.876	2	0	16250	P62805; Q0VAS5	0.00031859	44
Unambiguous		gVLkVFLEN	N-Term(Trime); K4(Trime)	593.859	2	0	34658	Q6B823; P62805; Q0VAS5	0.00650645	35
Unambiguous		sGRGkGGkGLGkGGAkR	N-Term(Prot)(Acetyl); K5(Acetyl); K8(Acetyl); K12(Acetyl); K16(Acetyl)	594.332	3	1	5455	P62805; Q0VAS5	0.00635937	34
Selected		VTYTEHAkR	K8(Trime)	594.823	2	0	6246	P62805	5.35881e-05	48
Unambiguous		ksAPATGGVkkPHR	N-Term(Trime); K1(Methyl); S2(Trime); K10(Trime); K11(Trime)	595.365	3	0	10497	Q5TEC6; Q16695; P68431; Q71DI3	0.00217664	48
Unambiguous		gkGGkGLGkG	N-Term(Trime); K2(Trime); K5(Trime); K9(Trime)	597.876	2	0	34634	P62805; Q0VAS5	0.00266907	32
Selected		ksTGGkAPR	N-Term(Trime); K1(Trime); S2(Trime); K6(Acetyl)	598.357	2	0	18775	P84243; B2R6Y1; Q5TEC6; K7ES00; K7EP01; B4DEB1; Q16695; Q6NXT2; K7EK07; K7EMV3; A8K4Y7; P68431; Q71DI3; B4E380	0.000936187	38
Unambiguous		ksTGGkAPR	N-Term(Trime); K1(Trimethyl); S2(Trime); K6(Trime)	598.375	2	0	9120	P84243; B2R6Y1; Q5TEC6; K7ES00; K7EP01; B4DEB1; Q16695; Q6NXT2; K7EK07; K7EMV3; A8K4Y7; P68431; Q71DI3; B4E380	0.00220585	37
Unambiguous		gkGGkGLGkGGA	N-Term(Trime); K2(Acetyl); K5(Acetyl); K9(Acetyl)	598.836	2	0	12152	P62805; Q0VAS5	0.000568058	33
Selected		kQLATkAAR	N-Term(Trime); K1(Acetyl); K6(Trime)	598.87	2	0	16297	P84243; Q5TEC6; Q6NXT2; P68431; Q71DI3	0.106788	33
Selected		kQLATkAAR	N-Term(Trime); K1(Trime); K6(Acetyl)	598.871	2	0	19696	P84243; Q5TEC6; Q6NXT2; P68431; Q71DI3	0.0808538	32
Selected		sGrGkGGkGLGkGGAkR	N-Term(Prot)(Acetyl); R3(Methyl); K5(Acetyl); K8(Acetyl); K12(Acetyl); K16(Acetyl)	599.004	3	1	5508	P62805; Q0VAS5	0.0107487	33
Unambiguous		ksAPATGGVkkPHR	N-Term(Trime); K1(Dimethyl); S2(Trime); K10(Trime); K11(Trime)	600.037	3	0	11511	Q5TEC6; Q16695; P68431; Q71DI3	0.000520728	54
Selected		yRPGTVALR	N-Term(Trime); Y1(Trime)	600.859	2	0	17593	P84243; B2R6Y1; Q5TEC6; K7ES00; K7EP01; B4DEB1; Q6TXQ4; Q16695; Q6NXT2; K7EK07; K7EMV3; A8K4Y7; P68431; Q71DI3; B4E380	0.00586102	35
Unambiguous	ambiguous	ksAPAtGGVkkPHR	K1(Trimethyl); S2(Trime); T6(Trime); K10(Trime); K11(Trime)	604.708	3	0	9967	Q5TEC6; Q16695; P68431; Q71DI3	0.00767602	42
Selected		ksAPATGGVkkPHR	N-Term(Trime); K1(Trimethyl); S2(Trime); K10(Trime); K11(Trime)	604.709	3	0	11647	Q5TEC6; Q16695; P68431; Q71DI3	0.00427214	45
Selected		GGkGLGkGGAkR	K3(Acetyl); K7(Acetyl); K11(Acetyl)	606.343	2	0	11723	P62805; Q0VAS5	0.00226909	34
Selected		dVVyALkR	N-Term(Trime); Y4(Trime); K7(Trime)	608.373	2	0	27295	P62805; Q0VAS5	0.00297462	35
Selected		dAVTYTEHAK	N-Term(Trime)	609.804	2	0	7805	P62805; Q0VAS5	0.000296628	32
Unambiguous		ATGGVkkPHR	K6(Trime); K7(Trime)	609.869	2	0	7863	Q5TEC6; Q16695; P68431; Q71DI3	0.000161932	46
Unambiguous		dNIQGITkPA	N-Term(Trime); K8(Trime)	612.846	2	0	20976	P62805; Q0VAS5	0.00470945	30
Unambiguous	ambiguous	sGrGKGGkGLGkGGAkR	N-Term(Prot)(Acetyl); S1(Trime); R3(Methyl); K8(Acetyl); K12(Acetyl); K16(Acetyl)	613.019	3	1	6432	P62805; Q0VAS5	0.000813632	47
Unambiguous	ambiguous	sGRGkGGkGLGkGGAkR	N-Term(Prot)(Acetyl); S1(Trime); K5(Methyl); K8(Acetyl); K12(Acetyl); K16(Acetyl)	613.019	3	1	6432	P62805; Q0VAS5	0.000813632	47
Unambiguous	ambiguous	sGrGkGGkGLGkGGAkR	S1(Trime); R3(Methyl); K5(Acetyl); K8(Acetyl); K12(Acetyl); K16(Acetyl)	613.019	3	1	6432	P62805; Q0VAS5	0.000813632	47
Unambiguous		tGGVkkPHR	N-Term(Trime); K5(Trime); K6(Trime)	616.379	2	0	10898	P84243; B2R6Y1; Q5TEC6; K7ES00; K7EP01; B4DEB1; Q6TXQ4; Q16695; K7EK07; K7EMV3; A8K4Y7; P68431; Q71DI3; B4E380	0.000588349	42
Unambiguous		tGGVkkPHR	T1(Trime); K5(Trime); K6(Trime)	616.38	2	0	10514	P84243; B2R6Y1; Q5TEC6; K7ES00; K7EP01; B4DEB1; Q6TXQ4; Q16695; K7EK07; K7EMV3; A8K4Y7; P68431; Q71DI3; B4E380	2.03512e-05	58
Unambiguous		gkGLGkGGAkR	N-Term(Trime); K2(Acetyl); K6(Acetyl); K10(Acetyl)	619.865	2	0	8565	P62805; Q0VAS5	0.00193817	35
Selected		kQLAtkAAR	N-Term(Trime); K1(Acetyl); T5(Trime); K6(Acetyl)	619.877	2	0	17310	P84243; B2R6Y1; Q5TEC6; K7ES00; K7EP01; B4DEB1; Q6TXQ4; Q6NXT2; K7EK07; K7EMV3; A8K4Y7; P68431; Q71DI3; B4E380	0.0113089	30
Selected		kQLATkAAR	N-Term(Trime); K1(Trime); K6(Trime)	619.895	2	0	30689	P84243; Q5TEC6; Q6NXT2; P68431; Q71DI3	0.0684463	31
Unambiguous		rkTVTAMDVVYALkR	R1(Methyl); K2(Methyl); K14(Trime)	621.697	3	1	26569	P62805	0.007321	38
Unambiguous		RkTVTAMDVVYALkR	K2(Dimethyl); K14(Trime)	621.697	3	1	26569	P62805	0.007321	38
Unambiguous		sGRGkGGkGLGkGGAkR	N-Term(Prot)(Acetyl); S1(Trime); K5(Acetyl); K8(Acetyl); K12(Acetyl); K16(Acetyl)	622.349	3	1	7077	P62805; Q0VAS5	0.000880621	43
Unambiguous		GGkGLGkGGAkR	K3(Trime); K7(Acetyl); K11(Acetyl)	627.369	2	0	10885	P62805; Q0VAS5	0.00214092	37
Unambiguous		GGkGLGkGGAkR	K3(Acetyl); K7(Trime); K11(Acetyl)	627.37	2	0	16653	P62805; Q0VAS5	0.00878214	31
Unambiguous		gGKGLGkGGAkR	N-Term(Trime); K7(Acetyl); K11(Acetyl)	627.37	2	0	11390	P62805; Q0VAS5	0.00134278	39
Unambiguous		PATGGVkkPHR	K7(Dimethyl); K8(Trime)	630.382	2	0	9726	Q5TEC6; Q16695; P68431; Q71DI3	0.0105943	32
Selected		iSGLIYEETR	N-Term(Trime)	632.843	2	0	20281	Q6B823; P62805; Q0VAS5	1.13051e-05	52
Unambiguous		iQGITkPAIR	N-Term(Trime); K6(Trime)	632.904	2	0	18580	P62805; Q0VAS5	0.00107527	37
Unambiguous		gkGLGkGGAkR	N-Term(Trime); K2(Trime); K6(Acetyl); K10(Acetyl)	640.888	2	0	11819	P62805; Q0VAS5	0.00275368	34
Unambiguous		kQLAtkAAR	N-Term(Trime); K1(Acetyl); T5(Trime); K6(Trime)	640.901	2	0	21228	P84243; B2R6Y1; Q5TEC6; K7ES00; K7EP01; B4DEB1; Q6TXQ4; Q6NXT2; K7EK07; K7EMV3; A8K4Y7; P68431; Q71DI3; B4E380	0.00110481	41
Unambiguous		kQLAtkAAR	N-Term(Trime); K1(Trime); T5(Trime); K6(Acetyl)	640.901	2	0	22991	P84243; B2R6Y1; Q5TEC6; K7ES00; K7EP01; B4DEB1; Q6TXQ4; Q6NXT2; K7EK07; K7EMV3; A8K4Y7; P68431; Q71DI3; B4E380	0.00135609	40
Selected		kVFLENVIR	N-Term(Trime); K1(Trime)	643.398	2	0	27393	P62805	0.0335575	35
Selected		IAQDFkTDLR	K6(Trime)	645.856	2	0	24159	P84243; B2R6Y1; K7ES00; B4DEB1; Q6TXQ4; Q16695; K7EK07; K7EMV3; A8K4Y7; P68431; Q71DI3; B4E380	0.00404066	30
Unambiguous		kTVTAMDVVY	N-Term(Trime); K1(Trime)	647.853	2	0	30898	P62805	0.0035091	31
Unambiguous		gGkGLGkGGAkR	N-Term(Trime); K3(Acetyl); K7(Acetyl); K11(Acetyl)	648.376	2	0	9022	P62805; Q0VAS5	2.75197e-06	67
Selected		GGkGLGkGGAkR	K3(Trime); K7(Trime); K11(Acetyl)	648.393	2	0	16334	P62805; Q0VAS5	0.000797704	44
Unambiguous		gGKGLGkGGAkR	N-Term(Trime); K7(Trime); K11(Acetyl)	648.395	2	0	21594	P62805; Q0VAS5	1.23449e-05	63
Selected		sGRGkGGkGLGkGGAkR	N-Term(Trime); K5(Acetyl); K8(Trime); K12(Trime); K16(Trime)	650.394	3	1	13140	P62805	0.0410893	36
Unambiguous		sGRGkGGkGLGkGGAkR	N-Term(Prot)(Acetyl); K5(Trime); K8(Trime); K12(Trime); K16(Trime)	650.395	3	1	14024	P62805	0.0276545	37
Unambiguous		sGRGKGGkGLGkGGAkR	N-Term(Prot)(Acetyl); S1(Trime); K8(Trime); K12(Trime); K16(Trime)	650.396	3	1	15005	P62805; Q0VAS5	0.00993765	39
Unambiguous		sGRGkGGkGLGkGGAkR	S1(Trime); K5(Acetyl); K8(Trime); K12(Trime); K16(Trime)	650.396	3	1	15005	P62805; Q0VAS5	0.00993765	39
Selected		dAVTYTEHAk	N-Term(Trime); K10(Trime)	651.833	2	0	16153	P62805; Q0VAS5	1.83831e-05	47
Selected		gkGGkGLGkGGA	N-Term(Trime); K2(Trime); K5(Trime); K9(Trime)	661.907	2	0	30844	P62805; Q0VAS5	0.00236934	35
Unambiguous		gkGLGkGGAkR	N-Term(Trime); K2(Trime); K6(Trime); K10(Acetyl)	661.913	2	0	19577	P62805; Q0VAS5	0.00058716	44
Unambiguous		kQLAtkAAR	N-Term(Trime); K1(Trime); T5(Trime); K6(Trime)	661.925	2	0	25773	P84243; B2R6Y1; Q5TEC6; K7ES00; K7EP01; B4DEB1; Q6TXQ4; Q6NXT2; K7EK07; K7EMV3; A8K4Y7; P68431; Q71DI3; B4E380	0.00063556	41
Selected		aMDVVYALkR	N-Term(Trime); K9(Trime)	667.382	2	0	28145	P62805; Q0VAS5	9.98884e-05	52
Selected		YQkSTELLIR	K3(Trime)	667.887	2	0	11716	P84243; B2R6Y1; Q5TEC6; K7ES00; K7EP01; B4DEB1; Q16695; Q6NXT2; K7EK07; K7EMV3; P68431; Q71DI3; B4E380	0.0034283	35
Unambiguous		kVLRDNIQGITkPAIR	N-Term(Trime); K1(Methyl); K12(Trime)	668.749	3	1	12315	P62805; Q0VAS5	0.00310694	44
Unambiguous		gGkGLGkGGAkR	N-Term(Trime); K3(Acetyl); K7(Trime); K11(Acetyl)	669.399	2	0	10483	P62805; Q0VAS5	0.00946408	31
Unambiguous		gGkGLGkGGAkR	N-Term(Trime); K3(Trime); K7(Acetyl); K11(Acetyl)	669.4	2	0	12668	P62805; Q0VAS5	2.48439e-05	58
Selected		GGkGLGkGGAkR	K3(Trime); K7(Trime); K11(Trime)	669.416	2	0	20168	P62805; Q0VAS5	7.31e-05	55
Unambiguous		gGKGLGkGGAkR	N-Term(Trime); K7(Trime); K11(Trime)	669.419	2	0	25134	P62805; Q0VAS5	0.000137174	55
Unambiguous		isGLIYEETR	N-Term(Trime); S2(Trime)	674.872	2	0	27489	Q6B823; P62805; Q0VAS5	0.000624255	37
Unambiguous		iSGLIYEEtR	N-Term(Trime); T9(Trime)	674.873	2	0	23179	Q6B823; P62805; Q0VAS5	0.000729051	38
Unambiguous		iSGLIyEETR	N-Term(Trime); Y6(Trime)	674.873	2	0	30290	Q6B823; P62805; Q0VAS5	0.00256305	33
Unambiguous	ambiguous	sGRGkGGkGLGkGGAkR	N-Term(Prot)(Acetyl); S1(Trime); K5(Trime); K8(Trime); K12(Trime); K16(Trime)	678.414	3	1	18300	P62805; Q0VAS5	0.00616615	42
Unambiguous	ambiguous	sGRGkGGkGLGkGGAkR	N-Term(Trime); S1(Trime); K5(Acetyl); K8(Trime); K12(Trime); K16(Trime)	678.414	3	1	18300	P62805; Q0VAS5	0.00616615	42
Unambiguous		gkGLGkGGAkR	N-Term(Trime); K2(Trime); K6(Trime); K10(Trime)	682.935	2	0	20665	P62805; Q0VAS5	0.00257497	36
Unambiguous		DNIQGITkPAIR	K8(Acetyl)	684.386	2	0	8892	P62805; Q0VAS5	2.85404e-06	61
Selected		EIAQDFkTDLR	K7(Acetyl)	689.355	2	0	8413	P84243; B2R6Y1; K7ES00; B4DEB1; Q6TXQ4; Q16695; K7EK07; K7EMV3; A8K4Y7; P68431; Q71DI3; B4E380	0.000564152	40
Unambiguous		nIQGITkPAIR	N-Term(Trime); K7(Trime)	689.925	2	0	20871	P62805; Q0VAS5	0.000520113	41
Selected		gGkGLGkGGAkR	N-Term(Trime); K3(Acetyl); K7(Trime); K11(Trime)	690.423	2	0	15995	P62805; Q0VAS5	0.000225484	47
Unambiguous		gGkGLGkGGAkR	N-Term(Trime); K3(Trime); K7(Trime); K11(Acetyl)	690.423	2	0	17130	P62805; Q0VAS5	0.000358192	45
Unambiguous		gGkGLGkGGAkR	N-Term(Trime); K3(Trime); K7(Acetyl); K11(Trime)	690.423	2	0	16173	P62805; Q0VAS5	0.000965756	43
Selected		kVLRDNIQGITkPAIR	N-Term(Trime); K1(Trime); K12(Trime)	692.096	3	1	20968	P62805	0.0205798	35
Unambiguous		dAVTyTEHAk	N-Term(Trime); Y5(Trime); K10(Trime)	693.862	2	0	26339	P62805; Q0VAS5	0.000689042	36
Unambiguous		kVLrDNIQGITkPAIR	N-Term(Trime); K1(Trime); R4(Methyl); K12(Trime)	696.769	3	1	20627	P62805; Q0VAS5	0.00138172	47
Unambiguous		gkGGkGLGkGGAK	N-Term(Trime); K2(Trime); K5(Trime); K9(Acetyl)	704.931	2	0	16475	P62805; Q0VAS5	0.00182533	44
Selected		dNIQGITKPAIR	N-Term(Trime)	705.408	2	0	9661	P62805; Q0VAS5	6.17692e-06	62
Unambiguous		SAPATGGVkkPHR	K9(Dimethyl); K10(Trime)	709.417	2	0	8303	Q5TEC6; Q16695; P68431; Q71DI3	0.0078341	37
Unambiguous		SAPATGGVkkPHR	K9(Trime); K10(Dimethyl)	709.417	2	0	9699	Q5TEC6; Q16695; P68431; Q71DI3	5.62327e-05	59
Unambiguous		yQkSTELLIR	N-Term(Trime); K3(Trime)	709.917	2	0	19763	P84243; B2R6Y1; Q5TEC6; K7ES00; K7EP01; B4DEB1; Q16695; Q6NXT2; K7EK07; K7EMV3; P68431; Q71DI3; B4E380	0.00064929	45
Unambiguous		yQkSTELLIR	Y1(Trime); K3(Trime)	709.917	2	0	19763	P84243; B2R6Y1; Q5TEC6; K7ES00; K7EP01; B4DEB1; Q16695; Q6NXT2; K7EK07; K7EMV3; P68431; Q71DI3; B4E380	0.000851998	44
Selected		EIAQDFkTDLR	K7(Trime)	710.373	2	0	9939	P84243; B2R6Y1; K7ES00; B4DEB1; Q6TXQ4; Q16695; K7EK07; K7EMV3; A8K4Y7; P68431; Q71DI3; B4E380	0.00180623	35
Selected		gGkGLGkGGAkR	N-Term(Trime); K3(Trime); K7(Trime); K11(Trime)	711.446	2	0	23102	P62805; Q0VAS5	0.000175623	48
Unambiguous		aVTyTEHAkR	N-Term(Trime); Y4(Trime); K9(Trime)	714.4	2	0	22086	P62805	0.00134072	37
Unambiguous		isGLIyEETR	N-Term(Trime); S2(Trime); Y6(Trime)	716.903	2	0	28683	Q6B823; P62805; Q0VAS5	0.0064637	33
Rejected		eIAQDFkTDLR	N-Term(Trime); K7(Methyl)	717.386	2	0	13522	P84243; B2R6Y1; K7ES00; B4DEB1; Q6TXQ4; Q16695; K7EK07; K7EMV3; A8K4Y7; P68431; Q71DI3; B4E380	0.00892245	33
Selected		GkGGkGLGkGGAkR	K2(Acetyl); K5(Acetyl); K9(Acetyl); K13(Acetyl)	719.909	2	0	8657	P62805; Q0VAS5	1.22296e-06	71
Selected		eIAQDFkTDLR	N-Term(Trime); K7(Dimethyl)	724.393	2	0	11452	P84243; B2R6Y1; K7ES00; B4DEB1; Q6TXQ4; Q16695; K7EK07; K7EMV3; A8K4Y7; P68431; Q71DI3; B4E380	0.000114839	51
Unambiguous		gkGGkGLGkGGAK	N-Term(Trime); K2(Trime); K5(Trime); K9(Trime)	725.954	2	0	21245	P62805; Q0VAS5	2.11233e-05	63
Unambiguous		dNIQGITkPAIR	N-Term(Trime); K8(Acetyl)	726.415	2	0	11758	P62805; Q0VAS5	0.000163044	46
Selected		dAVTYTEHAkR	N-Term(Trime); K10(Trime)	729.883	2	0	10160	P62805	8.97679e-07	65
Unambiguous		dAVTYtEHAKR	N-Term(Trime); T6(Trime)	729.884	2	0	11662	P62805	0.00384211	31
Selected		eIAQDFkTDLR	N-Term(Trime); K7(Acetyl)	731.381	2	0	19423	P84243; B2R6Y1; K7ES00; B4DEB1; Q6TXQ4; Q16695; K7EK07; K7EMV3; A8K4Y7; P68431; Q71DI3; B4E380	3.83604e-06	59
Selected		kGGkGLGkGGAkR	K1(Acetyl); K4(Trime); K8(Trime); K12(Acetyl)	733.447	2	0	14298	P62805; Q0VAS5	2.09906e-06	72
Selected		VTIMPkDIQLAR	K6(Trime)	734.932	2	0	12405	P84243; Q16695; Q6NXT2; K7EK07; A8K4Y7; P68431; Q71DI3; B4E380	7.13652e-05	58
Unambiguous		aPATGGVkkPHR	N-Term(Trime); K8(Trime); K9(Trime)	735.942	2	0	10983	Q5TEC6; Q16695; P68431; Q71DI3	0.00297477	42
Unambiguous		SAPATGGVkkPHR	K9(Trime); K10(Trime)	737.431	2	0	12414	Q5TEC6; Q16695; P68431; Q71DI3	0.00123457	47
Rejected		eIAQDFkTDLr	N-Term(Trime); K7(Acetyl); R11(Methyl)	738.391	2	0	20686	P84243; B2R6Y1; K7ES00; B4DEB1; Q6TXQ4; Q16695; K7EK07; K7EMV3; A8K4Y7; P68431; Q71DI3; B4E380	0.000755033	41
Unambiguous		GkGGkGLGkGGAkR	K2(Acetyl); K5(Trime); K9(Acetyl); K13(Acetyl)	740.934	2	0	11443	P62805; Q0VAS5	7.13348e-07	76
Selected		gkGGkGLGkGGAk	N-Term(Trime); K2(Trime); K5(Trime); K9(Acetyl); K13(Trime)	746.96	2	0	32765	P62805	0.0554553	32
Unambiguous		dNIQGITkPAIR	N-Term(Trime); K8(Trime)	747.436	2	0	21627	P62805; Q0VAS5	0.00158491	38
Unambiguous		dNIQGItKPAIR	N-Term(Trime); T7(Trime)	747.438	2	0	18523	P62805; Q0VAS5	1.32655e-05	61
Selected		DNIQGItkPAIR	T7(Trime); K8(Trime)	747.439	2	0	13870	P62805; Q0VAS5	3.46517e-05	57
Selected		dAVTyTEHAkR	N-Term(Trime); Y5(Trime); K10(Acetyl)	750.888	2	0	16811	P62805	1.64942e-06	60
Selected		yQkSTELLIR	N-Term(Trime); Y1(Trime); K3(Trime)	751.946	2	0	27666	P84243; B2R6Y1; Q5TEC6; K7ES00; K7EP01; B4DEB1; Q16695; Q6NXT2; K7EK07; K7EMV3; P68431; Q71DI3; B4E380	0.000264143	51
Unambiguous	ambiguous	yQksTELLIR	N-Term(Trime); K3(Trime); S4(Trime)	751.946	2	0	26241	P84243; B2R6Y1; Q5TEC6; K7ES00; K7EP01; B4DEB1; Q16695; Q6NXT2; K7EK07; K7EMV3; P68431; Q71DI3; B4E380	0.00370544	40
Unambiguous	ambiguous	yQksTELLIR	Y1(Trime); K3(Trime); S4(Trime)	751.946	2	0	26241	P84243; B2R6Y1; Q5TEC6; K7ES00; K7EP01; B4DEB1; Q16695; Q6NXT2; K7EK07; K7EMV3; P68431; Q71DI3; B4E380	0.00507972	38
Unambiguous		eIAQDFkTDLR	N-Term(Trime); K7(Trime)	752.404	2	0	27295	P84243; B2R6Y1; K7ES00; B4DEB1; Q6TXQ4; Q16695; K7EK07; K7EMV3; A8K4Y7; P68431; Q71DI3; B4E380	0.00447364	32
Selected		vTIMPkDIQLAR	N-Term(Trime); K6(Acetyl)	755.938	2	0	23748	P84243; Q16695; Q6NXT2; P68431; Q71DI3	0.178274	32
Selected		gVLkVFLENVIR	N-Term(Trime); K4(Acetyl)	756.961	2	0	29303	P62805	0.131422	30
Unambiguous		kSAPATGGVkkPH	N-Term(Trime); K1(Acetyl); K10(Dimethyl); K11(Trime)	758.443	2	0	9175	Q5TEC6; Q16695; P68431; Q71DI3	0.000113369	55
Selected		eIAQDFktDLR	N-Term(Trime); K7(Methyl); T8(Trime)	759.414	2	0	24179	P84243; B2R6Y1; K7ES00; B4DEB1; Q6TXQ4; Q16695; K7EK07; K7EMV3; A8K4Y7; P68431; Q71DI3; B4E380	0.0016697	40
Selected		rYQkSTELLIR	N-Term(Trime); K4(Acetyl)	766.943	2	1	10055	P84243; B2R6Y1; Q5TEC6; K7ES00; K7EP01; B4DEB1; Q16695; Q6NXT2; K7EK07; K7EMV3; P68431; Q71DI3; B4E380	0.00538794	36
Unambiguous		gkGGkGLGkGGAk	N-Term(Trime); K2(Trime); K5(Trime); K9(Trime); K13(Trime)	767.982	2	0	28817	P62805; Q0VAS5	0.000109154	49
Unambiguous		gkGGkGLGkGGAkr	N-Term(Trime); K2(Acetyl); K5(Acetyl); K9(Acetyl); K13(Acetyl); R14(Methyl)	768.942	2	0	8698	P62805; Q0VAS5	3.70059e-05	54
Selected		dAVTyTEHAkR	N-Term(Trime); Y5(Trime); K10(Trime)	771.911	2	0	19241	P62805	6.10184e-05	48
Unambiguous		dAVTYtEHAkR	N-Term(Trime); T6(Trime); K10(Trime)	771.913	2	0	17954	P62805	1.53364e-06	68
Unambiguous		kSAPATGGVkkPH	N-Term(Trime); K1(Trime); K10(Methyl); K11(Trime)	772.465	2	0	13268	Q5TEC6; Q16695; P68431; Q71DI3	0.0104127	38
Unambiguous		kQLATkAArkS	N-Term(Trime); K1(Trime); K6(Trime); R9(Methyl); K10(Trime)	776.493	2	1	29752	P84243; B2R6Y1; Q5TEC6; K7ES00; K7EP01; B4DEB1; Q6TXQ4; Q6NXT2; K7EK07; K7EMV3; A8K4Y7; P68431; Q71DI3; B4E380	0.00966366	39
Selected		vTIMPkDIQLAR	N-Term(Trime); K6(Trime)	776.96	2	0	25777	P84243; Q16695; Q6NXT2; P68431; Q71DI3	0.128717	33
Selected		gVLkVFLENVIR	N-Term(Trime); K4(Trime)	777.985	2	0	33614	P62805	0.0343352	34
Unambiguous	ambiguous	sAPATGGVkkPHR	S1(Trime); K9(Trime); K10(Trime)	779.458	2	0	10437	Q5TEC6; Q16695; P68431; Q71DI3	1.09308e-05	69
Unambiguous		kSAPATGGVkkPH	N-Term(Trime); K1(Dimethyl); K10(Trime); K11(Trime)	779.468	2	0	9942	Q5TEC6; Q16695; P68431; Q71DI3	0.000628555	51
Unambiguous		kSAPATGGVkkPH	N-Term(Trime); K1(Trime); K10(Dimethyl); K11(Trime)	779.472	2	0	13239	Q5TEC6; Q16695; P68431; Q71DI3	0.00513467	42
Unambiguous		kSAPATGGVkkPH	N-Term(Trime); K1(Trime); K10(Trime); K11(Dimethyl)	779.473	2	0	11587	Q5TEC6; Q16695; P68431; Q71DI3	0.0059019	41
Unambiguous		gkGGkGLGkGGAkR	N-Term(Trime); K2(Acetyl); K5(Trime); K9(Acetyl); K13(Acetyl)	782.961	2	0	12631	P62805; Q0VAS5	0.000445296	48
Unambiguous		ryQKSTELLIR	N-Term(Trime); Y2(Trime)	787.968	2	1	13733	P84243; B2R6Y1; Q5TEC6; K7ES00; K7EP01; B4DEB1; Q16695; Q6NXT2; K7EK07; K7EMV3; P68431; Q71DI3; B4E380	0.00980195	36
Unambiguous		rYQkSTELLIR	N-Term(Trime); K4(Trime)	787.968	2	1	13733	P84243; B2R6Y1; Q5TEC6; K7ES00; K7EP01; B4DEB1; Q16695; Q6NXT2; K7EK07; K7EMV3; P68431; Q71DI3; B4E380	0.00980195	36
Unambiguous		rYQKsTELLIR	N-Term(Trime); S5(Trime)	787.968	2	1	13733	P84243; B2R6Y1; Q5TEC6; K7ES00; K7EP01; B4DEB1; Q16695; Q6NXT2; K7EK07; K7EMV3; P68431; Q71DI3; B4E380	0.00980195	36
Selected		REIAQDFkTDLR	K8(Trime)	788.423	2	1	22778	P84243; B2R6Y1; K7ES00; B4DEB1; Q6TXQ4; Q16695; K7EK07; K7EMV3; A8K4Y7; P68431; Q71DI3; B4E380	0.000501571	42
Unambiguous		dNIQGItkPAIR	N-Term(Trime); T7(Trime); K8(Trime)	789.465	2	0	25236	P62805; Q0VAS5	8.82762e-05	52
Unambiguous		rGkGGkGLGkGGAkR	R1(Methyl); K3(Methyl); K6(Acetyl); K10(Acetyl); K14(Acetyl)	790.974	2	1	11803	P62805; Q0VAS5	0.00857875	37
Unambiguous		yQksTELLIR	N-Term(Trime); Y1(Trime); K3(Trime); S4(Trime)	793.974	2	0	28761	P84243; B2R6Y1; Q5TEC6; K7ES00; K7EP01; B4DEB1; Q16695; Q6NXT2; K7EK07; K7EMV3; P68431; Q71DI3; B4E380	0.0103204	36
Unambiguous		eIAQDFktDLR	N-Term(Trime); K7(Trime); T8(Trime)	794.436	2	0	25361	P84243; B2R6Y1; K7ES00; B4DEB1; Q6TXQ4; Q16695; K7EK07; K7EMV3; A8K4Y7; P68431; Q71DI3; B4E380	0.000241496	47
Selected		kGGkGLGkGGAkR	N-Term(Trime); K1(Trime); K4(Trime); K8(Trime); K12(Acetyl)	796.495	2	0	16599	P62805	0.0609041	31
Unambiguous		gkGGkGLGkGGAkR	N-Term(Trime); K2(Trime); K5(Trime); K9(Acetyl); K13(Acetyl)	803.983	2	0	16479	P62805; Q0VAS5	1.28644e-05	64
Unambiguous		gkGGkGLGkGGAkR	N-Term(Trime); K2(Trime); K5(Acetyl); K9(Trime); K13(Acetyl)	803.986	2	0	15532	P62805; Q0VAS5	1.02552e-05	66
Unambiguous		gkGGkGLGkGGAkR	N-Term(Trime); K2(Trime); K5(Acetyl); K9(Acetyl); K13(Trime)	803.986	2	0	15922	P62805; Q0VAS5	1.55219e-06	74
Unambiguous		gkGGkGLGkGGAkR	N-Term(Trime); K2(Acetyl); K5(Trime); K9(Acetyl); K13(Trime)	803.987	2	0	15407	P62805; Q0VAS5	6.44087e-06	68
Unambiguous		gkGGkGLGkGGAkR	N-Term(Trime); K2(Acetyl); K5(Trime); K9(Trime); K13(Acetyl)	803.987	2	0	15053	P62805; Q0VAS5	1.09382e-06	76
Unambiguous		GkGGkGLGkGGAkR	K2(Trime); K5(Trime); K9(Trime); K13(Trime)	804.001	2	0	24786	P62805; Q0VAS5	1.57021e-05	64
Unambiguous		dNIQGITkPAIRR	N-Term(Trime); K8(Trimethyl)	804.478	2	1	11718	P62805; Q0VAS5	5.77669e-05	55
Unambiguous		dNIQGITkPAIrR	N-Term(Trime); K8(Dimethyl); R12(Methyl)	804.478	2	1	11718	P62805; Q0VAS5	5.77669e-05	55
Selected		kSAPATGGVkkPH	N-Term(Trime); K1(Trime); K10(Trime); K11(Trime)	807.487	2	0	23723	Q5TEC6; Q16695; P68431; Q71DI3	0.00164279	48
Unambiguous		dAVTytEHAkR	N-Term(Trime); Y5(Trime); T6(Trime); K10(Trime)	813.941	2	0	29116	P62805	0.000920193	42
Selected		kGGkGLGkGGAkR	N-Term(Trime); K1(Trime); K4(Trime); K8(Trime); K12(Trime)	817.522	2	0	25921	P62805	0.0337163	30
Unambiguous		kSAPATGGVkkPHR	N-Term(Trime); K1(Methyl); K10(Dimethyl); K11(Trime)	822.502	2	0	5366	Q5TEC6; Q16695; P68431; Q71DI3	0.0083296	40
Unambiguous		gkGGkGLGkGGAkR	N-Term(Trime); K2(Trime); K5(Acetyl); K9(Trime); K13(Trime)	825.01	2	0	17968	P62805; Q0VAS5	1.62551e-07	84
Unambiguous		gkGGkGLGkGGAkR	N-Term(Trime); K2(Acetyl); K5(Trime); K9(Trime); K13(Trime)	825.01	2	0	19240	P62805; Q0VAS5	0.000177824	54
Unambiguous		gkGGkGLGkGGAkR	N-Term(Trime); K2(Trime); K5(Trime); K9(Acetyl); K13(Trime)	825.01	2	0	18210	P62805; Q0VAS5	0.00137559	45
Unambiguous		rYQksTELLIR	N-Term(Trime); K4(Trime); S5(Trime)	829.997	2	1	19231	P84243; B2R6Y1; Q5TEC6; K7ES00; K7EP01; B4DEB1; Q16695; Q6NXT2; K7EK07; K7EMV3; P68431; Q71DI3; B4E380	8.43877e-05	58
Unambiguous	ambiguous	ryQKsTELLIR	N-Term(Trime); Y2(Trime); S5(Trime)	829.997	2	1	19231	P84243; B2R6Y1; Q5TEC6; K7ES00; K7EP01; B4DEB1; Q16695; Q6NXT2; K7EK07; K7EMV3; P68431; Q71DI3; B4E380	8.43877e-05	58
Selected		rEIAQDFkTDLR	N-Term(Trime); K8(Trime)	830.456	2	1	18774	P84243; B2R6Y1; K7ES00; B4DEB1; Q6TXQ4; Q16695; K7EK07; K7EMV3; A8K4Y7; P68431; Q71DI3; B4E380	2.17559e-06	67
Unambiguous		gkGGkGLGkGGAkr	N-Term(Trime); K2(Trime); K5(Trime); K9(Trime); K13(Acetyl); R14(Methyl)	832.017	2	0	20557	P62805; Q0VAS5	4.875e-05	60
Selected		kSAPATGGVkkPHR	N-Term(Trime); K1(Trime); K10(Acetyl); K11(Trime)	864.51	2	0	11660	Q5TEC6; Q16695; P68431; Q71DI3	0.000321547	54
Unambiguous		kSAPATGGVkkPHR	N-Term(Trime); K1(Trime); K10(Trime); K11(Acetyl)	864.51	2	0	11575	Q5TEC6; Q16695; P68431; Q71DI3	0.00205459	46
Unambiguous		kTVTAMDVVYALkR	N-Term(Trime); K1(Acetyl); K13(Trime)	903.014	2	0	30995	P62805; Q0VAS5	0.000306793	50
Unambiguous		kTVTAMDVVYALkR	N-Term(Trime); K1(Trime); K13(Acetyl)	903.014	2	0	29745	P62805; Q0VAS5	0.000115836	54
Unambiguous		kTVTAMDVVyALKR	N-Term(Trime); K1(Acetyl); Y10(Trime)	903.019	2	0	28371	P62805; Q0VAS5	8.65744e-08	86
Selected		kTVTAMDVVYALkR	N-Term(Trime); K1(Trime); K13(Trime)	924.034	2	0	28519	P62805	0.0577335	36
Unambiguous		kTVTAMDVVyALKR	N-Term(Trime); K1(Trime); Y10(Trime)	924.04	2	0	30321	P62805; Q0VAS5	3.74533e-07	81
Unambiguous		kSAPAtGGVkkPHR	N-Term(Trime); K1(Trime); T6(Trime); K10(Trime); K11(Trime)	927.563	2	0	21821	Q5TEC6; Q16695; P68431; Q71DI3	0.00328866	47
Unambiguous		ksAPATGGVkkPHR	N-Term(Trime); K1(Trime); S2(Trime); K10(Trime); K11(Trime)	927.565	2	0	22516	Q5TEC6; Q16695; P68431; Q71DI3	0.0102155	42
Unambiguous		kTVTAMDVVyALkR	N-Term(Trime); K1(Trime); Y10(Trime); K13(Trime)	966.07	2	0	31641	P62805; Q0VAS5	2.62369e-09	106
Selected		sGrGkGGkGLGkGGAkR	N-Term(Prot)(Acetyl); R3(Methyl); K5(Trime); K8(Trime); K12(Trime); K16(Trime)	982.094	2	1	14272	P62805; Q0VAS5	0.000139553	57

## Sheet: TMA_ambiguous ID
PSM Ambiguity	PTMs ambiguity	Annotated Sequence	Modifications	m/z [Da]	Charge	# Missed Cleavages	First Scan	Protein Accessions	Expectation Value	Ions Score
Unambiguous	ambiguous	sTGGkAPR	S1(Trime); K5(Acetyl)	450.25	2	0	6212	P84243; B2R6Y1; Q5TEC6; K7ES00; K7EP01; B4DEB1; Q16695; Q6NXT2; K7EK07; K7EMV3; A8K4Y7; P68431; Q71DI3; B4E380	0.000179623	45
Unambiguous	ambiguous	sTGGkAPR	N-Term(Trime); K5(Acetyl)	450.25	2	0	6212	P84243; B2R6Y1; Q5TEC6; K7ES00; K7EP01; B4DEB1; Q16695; Q6NXT2; K7EK07; K7EMV3; A8K4Y7; P68431; Q71DI3; B4E380	9.82568e-05	47
Unambiguous	ambiguous	sTGGkAPR	S1(Trime); K5(Trime)	471.275	2	0	9750	P84243; B2R6Y1; Q5TEC6; K7ES00; K7EP01; B4DEB1; Q16695; Q6NXT2; K7EK07; K7EMV3; A8K4Y7; P68431; Q71DI3; B4E380	0.000276675	43
Unambiguous	ambiguous	sTGGkAPR	N-Term(Trime); K5(Trime)	471.275	2	0	9750	P84243; B2R6Y1; Q5TEC6; K7ES00; K7EP01; B4DEB1; Q16695; Q6NXT2; K7EK07; K7EMV3; A8K4Y7; P68431; Q71DI3; B4E380	0.000276675	43
Unambiguous	ambiguous	kGGkGLGkGGAkR	K1(Trime); K4(Trime); K8(Acetyl); K12(Acetyl)	489.3	3	0	15855	P62805; Q0VAS5	0.00125639	44
Unambiguous	ambiguous	kGGkGLGkGGAkR	N-Term(Trime); K4(Trime); K8(Acetyl); K12(Acetyl)	489.3	3	0	15855	P62805; Q0VAS5	0.00125639	44
Unambiguous	ambiguous	kSAPATGGVkkPH	N-Term(Trime); K1(Methyl); K10(Trime); K11(Dimethyl)	496.636	3	0	6451	Q5TEC6; Q16695; P68431; Q71DI3	0.000902544	47
Unambiguous	ambiguous	kSAPATGGVkkPH	N-Term(Trime); K1(Methyl); K10(Dimethyl); K11(Trime)	496.636	3	0	6451	Q5TEC6; Q16695; P68431; Q71DI3	0.000902544	47
Unambiguous	ambiguous	kGGkGLGkGGAkR	K1(Trime); K4(Trime); K8(Trime); K12(Acetyl)	503.316	3	0	17555	P62805; Q0VAS5	0.00922846	35
Unambiguous	ambiguous	kGGkGLGkGGAkR	N-Term(Trime); K4(Trime); K8(Trime); K12(Acetyl)	503.316	3	0	17555	P62805; Q0VAS5	0.00719663	36
Unambiguous	ambiguous	gKGGkGLGkGGAkR	N-Term(Trime); K5(Dimethyl); K9(Trime); K13(Acetyl)	503.649	3	0	23135	P62805; Q0VAS5	0.00787826	38
Unambiguous	ambiguous	GkGGkGLGkGGAkR	K2(Trime); K5(Dimethyl); K9(Trime); K13(Acetyl)	503.649	3	0	23135	P62805; Q0VAS5	0.00787826	38
Unambiguous	ambiguous	kSTGGkAPR	N-Term(Trime); K6(Acetyl)	514.298	2	0	3200	P84243; B2R6Y1; Q5TEC6; K7ES00; K7EP01; B4DEB1; Q16695; Q6NXT2; K7EK07; K7EMV3; A8K4Y7; P68431; Q71DI3; B4E380	7.85578e-05	51
Unambiguous	ambiguous	kSTGGkAPR	K1(Trime); K6(Acetyl)	514.298	2	0	3200	P84243; B2R6Y1; Q5TEC6; K7ES00; K7EP01; B4DEB1; Q16695; Q6NXT2; K7EK07; K7EMV3; A8K4Y7; P68431; Q71DI3; B4E380	7.85578e-05	51
Unambiguous		KsTGGkAPR	S2(Trime); K6(Acetyl)	514.299	2	0	3208	P84243; B2R6Y1; Q5TEC6; K7ES00; K7EP01; B4DEB1; Q16695; Q6NXT2; K7EK07; K7EMV3; A8K4Y7; P68431; Q71DI3; B4E380	0.000725076	42
Unambiguous	ambiguous	kGGkGLGkGGAkR	K1(Trime); K4(Trime); K8(Trime); K12(Trime)	517.331	3	0	22658	P62805; Q0VAS5	0.00373967	38
Unambiguous	ambiguous	kGGkGLGkGGAkR	N-Term(Trime); K4(Trime); K8(Trime); K12(Trime)	517.331	3	0	22658	P62805; Q0VAS5	0.00373967	38
Unambiguous	ambiguous	kSAPATGGVkkPH	N-Term(Trime); K1(Trimethyl); K10(Trime); K11(Trime)	524.656	3	0	11179	Q5TEC6; Q16695; P68431; Q71DI3	0.000236406	55
Unambiguous	ambiguous	ksAPATGGVkkPH	K1(Trimethyl); S2(Trime); K10(Trime); K11(Trime)	524.656	3	0	11179	Q5TEC6; Q16695; P68431; Q71DI3	0.000236406	55
Unambiguous	ambiguous	ksTGGkAPR	K1(Dimethyl); S2(Trime); K6(Acetyl)	528.314	2	0	4499	P84243; B2R6Y1; Q5TEC6; K7ES00; K7EP01; B4DEB1; Q16695; Q6NXT2; K7EK07; K7EMV3; A8K4Y7; P68431; Q71DI3; B4E380	0.000146664	49
Unambiguous	ambiguous	kSTGGkAPR	N-Term(Trime); K1(Dimethyl); K6(Acetyl)	528.314	2	0	4499	P84243; B2R6Y1; Q5TEC6; K7ES00; K7EP01; B4DEB1; Q16695; Q6NXT2; K7EK07; K7EMV3; A8K4Y7; P68431; Q71DI3; B4E380	8.40085e-05	51
Unambiguous		ksTGGkAPR	K1(Trimethyl); S2(Trime); K6(Acetyl)	535.322	2	0	4902	P84243; B2R6Y1; Q5TEC6; K7ES00; K7EP01; B4DEB1; Q16695; Q6NXT2; K7EK07; K7EMV3; A8K4Y7; P68431; Q71DI3; B4E380	0.00385021	36
Unambiguous	ambiguous	kSTGGkAPR	N-Term(Trime); K6(Trime)	535.322	2	0	6155	P84243; B2R6Y1; Q5TEC6; K7ES00; K7EP01; B4DEB1; Q16695; Q6NXT2; K7EK07; K7EMV3; A8K4Y7; P68431; Q71DI3; B4E380	0.000310802	47
Unambiguous	ambiguous	kSTGGkAPR	K1(Trime); K6(Trime)	535.322	2	0	6155	P84243; B2R6Y1; Q5TEC6; K7ES00; K7EP01; B4DEB1; Q16695; Q6NXT2; K7EK07; K7EMV3; A8K4Y7; P68431; Q71DI3; B4E380	0.000311519	47
Unambiguous		ksTGGkAPR	K1(Dimethyl); S2(Trime); K6(Trime)	549.338	2	0	7315	P84243; B2R6Y1; Q5TEC6; K7ES00; K7EP01; B4DEB1; Q16695; Q6NXT2; K7EK07; K7EMV3; A8K4Y7; P68431; Q71DI3; B4E380	0.00113572	42
Unambiguous	ambiguous	kSAPATGGVkkPHR	N-Term(Trime); K1(Methyl); K10(Trime); K11(Acetyl)	553.33	3	0	6784	Q5TEC6; Q16695; P68431; Q71DI3	0.00395595	43
Unambiguous	ambiguous	ksAPATGGVkkPHR	K1(Methyl); S2(Trime); K10(Trime); K11(Acetyl)	553.33	3	0	6784	Q5TEC6; Q16695; P68431; Q71DI3	0.00589183	41
Unambiguous	ambiguous	kSAPATGGVkkPHR	N-Term(Trime); K1(Acetyl); K10(Trime); K11(Methyl)	553.331	3	0	7439	Q5TEC6; Q16695; P68431; Q71DI3	0.00914515	40
Unambiguous	ambiguous	kSAPATGGVkkPHR	N-Term(Trime); K1(Acetyl); K10(Methyl); K11(Trime)	553.331	3	0	7439	Q5TEC6; Q16695; P68431; Q71DI3	0.00914515	40
Unambiguous	ambiguous	kQLATkAAR	N-Term(Trime); K6(Acetyl)	556.844	2	0	7355	P84243; B2R6Y1; Q5TEC6; K7ES00; K7EP01; B4DEB1; Q6TXQ4; Q6NXT2; K7EK07; K7EMV3; A8K4Y7; P68431; Q71DI3; B4E380	0.000475771	47
Unambiguous	ambiguous	kQLATkAAR	K1(Trime); K6(Acetyl)	556.844	2	0	7355	P84243; B2R6Y1; Q5TEC6; K7ES00; K7EP01; B4DEB1; Q6TXQ4; Q6NXT2; K7EK07; K7EMV3; A8K4Y7; P68431; Q71DI3; B4E380	0.000466013	47
Unambiguous	ambiguous	yRPGTVALR	N-Term(Trime)	558.83	2	0	8002	P84243; B2R6Y1; Q5TEC6; K7ES00; K7EP01; B4DEB1; Q6TXQ4; Q16695; Q6NXT2; K7EK07; K7EMV3; A8K4Y7; P68431; Q71DI3; B4E380	0.00262654	36
Unambiguous	ambiguous	yRPGTVALR	Y1(Trime)	558.83	2	0	8002	P84243; B2R6Y1; Q5TEC6; K7ES00; K7EP01; B4DEB1; Q6TXQ4; Q16695; Q6NXT2; K7EK07; K7EMV3; A8K4Y7; P68431; Q71DI3; B4E380	0.00263866	36
Unambiguous	ambiguous	KsAPATGGVkkPHR	S2(Trime); K10(Trime); K11(Trime)	562.674	3	0	7078	Q5TEC6; Q16695; P68431; Q71DI3	0.00529605	43
Unambiguous	ambiguous	kSAPATGGVkkPHR	K1(Trime); K10(Trime); K11(Trime)	562.674	3	0	7078	Q5TEC6; Q16695; P68431; Q71DI3	0.00529605	43
Unambiguous	ambiguous	kSAPATGGVkkPHR	N-Term(Trime); K10(Trime); K11(Trime)	562.674	3	0	7078	Q5TEC6; Q16695; P68431; Q71DI3	0.00529605	43
Unambiguous		ksAPATGGVkkPHR	K1(Trimethyl); S2(Trime); K10(Trime); K11(Acetyl)	562.674	3	0	6299	Q5TEC6; Q16695; P68431; Q71DI3	0.00149607	48
Unambiguous		ksAPATGGVkkPHR	K1(Methyl); S2(Trime); K10(Trime); K11(Trime)	567.346	3	0	9758	Q5TEC6; Q16695; P68431; Q71DI3	0.00329271	45
Selected		ksTGGkAPR	N-Term(Trime); K1(Dimethyl); S2(Trime); K6(Acetyl)	570.343	2	0	7966	P84243; B2R6Y1; Q5TEC6; K7ES00; K7EP01; B4DEB1; Q16695; Q6NXT2; K7EK07; K7EMV3; A8K4Y7; P68431; Q71DI3; B4E380	0.00353831	34
Unambiguous	ambiguous	kGLGkGGAkR	K1(Trime); K5(Acetyl); K9(Acetyl)	570.349	2	0	6103	P62805; Q0VAS5	2.35568e-05	56
Unambiguous	ambiguous	kGLGkGGAkR	N-Term(Trime); K5(Acetyl); K9(Acetyl)	570.349	2	0	6103	P62805; Q0VAS5	2.35568e-05	56
Unambiguous		ksAPATGGVkkPHR	K1(Dimethyl); S2(Trime); K10(Trime); K11(Trime)	572.017	3	0	9117	Q5TEC6; Q16695; P68431; Q71DI3	0.000126366	59
Unambiguous	ambiguous	ksAPATGGVkkPHR	K1(Acetyl); S2(Trime); K10(Trime); K11(Trime)	576.678	3	0	8419	Q5TEC6; Q16695; P68431; Q71DI3	0.00141228	49
Unambiguous	ambiguous	kSAPATGGVkkPHR	N-Term(Trime); K1(Acetyl); K10(Trime); K11(Trime)	576.678	3	0	8419	Q5TEC6; Q16695; P68431; Q71DI3	0.00141228	49
Unambiguous	ambiguous	kSAPATGGVkkPHR	N-Term(Trime); K1(Trimethyl); K10(Trime); K11(Trime)	576.688	3	0	8930	Q5TEC6; Q16695; P68431; Q71DI3	0.00211512	47
Unambiguous	ambiguous	ksAPATGGVkkPHR	K1(Trimethyl); S2(Trime); K10(Trime); K11(Trime)	576.688	3	0	8930	Q5TEC6; Q16695; P68431; Q71DI3	0.00211512	47
Selected		ksTGGkAPR	N-Term(Trime); K1(Trimethyl); S2(Trime); K6(Acetyl)	577.351	2	0	7962	P84243; B2R6Y1; Q5TEC6; K7ES00; K7EP01; B4DEB1; Q16695; Q6NXT2; K7EK07; K7EMV3; A8K4Y7; P68431; Q71DI3; B4E380	0.00425197	35
Unambiguous	ambiguous	kQLATkAAR	N-Term(Trime); K6(Trime)	577.867	2	0	9690	P84243; B2R6Y1; Q5TEC6; K7ES00; K7EP01; B4DEB1; Q6TXQ4; Q6NXT2; K7EK07; K7EMV3; A8K4Y7; P68431; Q71DI3; B4E380	0.000843817	44
Unambiguous	ambiguous	kQLATkAAR	K1(Trime); K6(Trime)	577.867	2	0	9690	P84243; B2R6Y1; Q5TEC6; K7ES00; K7EP01; B4DEB1; Q6TXQ4; Q6NXT2; K7EK07; K7EMV3; A8K4Y7; P68431; Q71DI3; B4E380	0.000828415	44
Unambiguous	ambiguous	kQLAtKAAR	K1(Trime); T5(Trime)	577.867	2	0	9141	P84243; B2R6Y1; Q5TEC6; K7ES00; K7EP01; B4DEB1; Q6TXQ4; Q6NXT2; K7EK07; K7EMV3; A8K4Y7; P68431; Q71DI3; B4E380	0.0036245	38
Unambiguous	ambiguous	kQLAtKAAR	N-Term(Trime); T5(Trime)	577.867	2	0	9141	P84243; B2R6Y1; Q5TEC6; K7ES00; K7EP01; B4DEB1; Q6TXQ4; Q6NXT2; K7EK07; K7EMV3; A8K4Y7; P68431; Q71DI3; B4E380	0.0036245	38
Unambiguous		ksAPATGGVkkPHR	N-Term(Trime); K1(Methyl); S2(Trime); K10(Trime); K11(Trime)	595.365	3	0	10497	Q5TEC6; Q16695; P68431; Q71DI3	0.00217664	48
Selected		ksTGGkAPR	N-Term(Trime); K1(Trime); S2(Trime); K6(Acetyl)	598.357	2	0	18775	P84243; B2R6Y1; Q5TEC6; K7ES00; K7EP01; B4DEB1; Q16695; Q6NXT2; K7EK07; K7EMV3; A8K4Y7; P68431; Q71DI3; B4E380	0.000936187	38
Unambiguous		ksTGGkAPR	N-Term(Trime); K1(Trimethyl); S2(Trime); K6(Trime)	598.375	2	0	9120	P84243; B2R6Y1; Q5TEC6; K7ES00; K7EP01; B4DEB1; Q16695; Q6NXT2; K7EK07; K7EMV3; A8K4Y7; P68431; Q71DI3; B4E380	0.00220585	37
Unambiguous	ambiguous	GkGLGkGGAkR	K2(Trime); K6(Acetyl); K10(Acetyl)	598.86	2	0	6105	P62805; Q0VAS5	0.000126864	48
Unambiguous	ambiguous	gKGLGkGGAkR	N-Term(Trime); K6(Acetyl); K10(Acetyl)	598.86	2	0	6105	P62805; Q0VAS5	7.93118e-05	50
Unambiguous		ksAPATGGVkkPHR	N-Term(Trime); K1(Dimethyl); S2(Trime); K10(Trime); K11(Trime)	600.037	3	0	11511	Q5TEC6; Q16695; P68431; Q71DI3	0.000520728	54
Unambiguous	ambiguous	ksAPAtGGVkkPHR	K1(Trimethyl); S2(Trime); T6(Trime); K10(Trime); K11(Trime)	604.708	3	0	9967	Q5TEC6; Q16695; P68431; Q71DI3	0.00767602	42
Unambiguous	ambiguous	kSAPAtGGVkkPHR	N-Term(Trime); K1(Trimethyl); T6(Trime); K10(Trime); K11(Trime)	604.708	3	0	9967	Q5TEC6; Q16695; P68431; Q71DI3	0.00521358	44
Selected		ksAPATGGVkkPHR	N-Term(Trime); K1(Trimethyl); S2(Trime); K10(Trime); K11(Trime)	604.709	3	0	11647	Q5TEC6; Q16695; P68431; Q71DI3	0.00427214	45
Unambiguous	ambiguous	sGrGKGGkGLGkGGAkR	N-Term(Prot)(Acetyl); S1(Trime); R3(Methyl); K8(Acetyl); K12(Acetyl); K16(Acetyl)	613.019	3	1	6432	P62805; Q0VAS5	0.000813632	47
Unambiguous	ambiguous	sGrGkGGkGLGkGGAkR	N-Term(Trime); R3(Methyl); K5(Acetyl); K8(Acetyl); K12(Acetyl); K16(Acetyl)	613.019	3	1	6432	P62805; Q0VAS5	0.000813632	47
Unambiguous	ambiguous	sGrGkGGkGLGkGGAkR	N-Term(Prot)(Acetyl); R3(Methyl); K5(Trime); K8(Acetyl); K12(Acetyl); K16(Acetyl)	613.019	3	1	6432	P62805; Q0VAS5	0.000813632	47
Unambiguous	ambiguous	sGRGkGGkGLGkGGAkR	N-Term(Prot)(Acetyl); S1(Trime); K5(Methyl); K8(Acetyl); K12(Acetyl); K16(Acetyl)	613.019	3	1	6432	P62805; Q0VAS5	0.000813632	47
Unambiguous	ambiguous	sGrGkGGkGLGkGGAkR	S1(Trime); R3(Methyl); K5(Acetyl); K8(Acetyl); K12(Acetyl); K16(Acetyl)	613.019	3	1	6432	P62805; Q0VAS5	0.000813632	47
Unambiguous	ambiguous	gKGLGkGGAkR	N-Term(Trime); K6(Trime); K10(Acetyl)	619.882	2	0	19428	P62805; Q0VAS5	0.0109259	30
Unambiguous	ambiguous	GkGLGkGGAkR	K2(Trime); K6(Trime); K10(Acetyl)	619.882	2	0	19428	P62805; Q0VAS5	0.0107512	30
Unambiguous		sGRGkGGkGLGkGGAkR	N-Term(Prot)(Acetyl); S1(Trime); K5(Acetyl); K8(Acetyl); K12(Acetyl); K16(Acetyl)	622.349	3	1	7077	P62805; Q0VAS5	0.000880621	43
Unambiguous	ambiguous	GkGLGkGGAkR	K2(Trime); K6(Trime); K10(Trime)	640.909	2	0	24540	P62805; Q0VAS5	0.000466679	46
Unambiguous	ambiguous	gKGLGkGGAkR	N-Term(Trime); K6(Trime); K10(Trime)	640.909	2	0	24540	P62805; Q0VAS5	0.000916259	44
Unambiguous	ambiguous	NIQGITkPAIR	K7(Trime)	647.896	2	0	8616	P62805; Q0VAS5	0.00538228	32
Unambiguous	ambiguous	NIQGItKPAIR	T6(Trime)	647.896	2	0	8616	P62805; Q0VAS5	0.00603902	32
Unambiguous		sGRGKGGkGLGkGGAkR	N-Term(Prot)(Acetyl); S1(Trime); K8(Trime); K12(Trime); K16(Trime)	650.396	3	1	15005	P62805; Q0VAS5	0.00993765	39
Unambiguous		sGRGkGGkGLGkGGAkR	S1(Trime); K5(Acetyl); K8(Trime); K12(Trime); K16(Trime)	650.396	3	1	15005	P62805; Q0VAS5	0.00993765	39
Unambiguous	ambiguous	kVLRDNIQGItKPAIR	N-Term(Trime); K1(Dimethyl); T11(Trime)	673.422	3	1	13047	P62805; Q0VAS5	0.00235725	43
Unambiguous	ambiguous	kVLRDNIQGITkPAIR	N-Term(Trime); K1(Dimethyl); K12(Trime)	673.422	3	1	13047	P62805; Q0VAS5	0.00235725	43
Unambiguous		isGLIYEETR	N-Term(Trime); S2(Trime)	674.872	2	0	27489	Q6B823; P62805; Q0VAS5	0.000624255	37
Unambiguous	ambiguous	sGRGkGGkGLGkGGAkR	N-Term(Prot)(Acetyl); S1(Trime); K5(Trime); K8(Trime); K12(Trime); K16(Trime)	678.414	3	1	18300	P62805; Q0VAS5	0.00616615	42
Unambiguous	ambiguous	sGRGkGGkGLGkGGAkR	N-Term(Trime); S1(Trime); K5(Acetyl); K8(Trime); K12(Trime); K16(Trime)	678.414	3	1	18300	P62805; Q0VAS5	0.00616615	42
Unambiguous	ambiguous	yQkSTELLIR	N-Term(Trime); K3(Acetyl)	688.894	2	0	15148	P84243; B2R6Y1; Q5TEC6; K7ES00; K7EP01; B4DEB1; Q16695; Q6NXT2; K7EK07; K7EMV3; P68431; Q71DI3; B4E380	0.00293838	38
Unambiguous	ambiguous	yQkSTELLIR	Y1(Trime); K3(Acetyl)	688.894	2	0	15148	P84243; B2R6Y1; Q5TEC6; K7ES00; K7EP01; B4DEB1; Q16695; Q6NXT2; K7EK07; K7EMV3; P68431; Q71DI3; B4E380	0.00293838	38
Unambiguous	ambiguous	SAPATGGVkkPHR	K9(Methyl); K10(Trime)	702.409	2	0	9114	Q5TEC6; Q16695; P68431; Q71DI3	1.0861e-05	66
Unambiguous	ambiguous	SAPATGGVkkPHR	K9(Trime); K10(Methyl)	702.409	2	0	9114	Q5TEC6; Q16695; P68431; Q71DI3	1.0861e-05	66
Unambiguous	ambiguous	DNIQGITkPAIR	K8(Trime)	705.408	2	0	12570	P62805; Q0VAS5	0.00188861	37
Unambiguous	ambiguous	DNIQGItKPAIR	T7(Trime)	705.408	2	0	12570	P62805; Q0VAS5	0.00188861	37
Unambiguous	ambiguous	kGGkGLGkGGAkR	K1(Acetyl); K4(Trime); K8(Acetyl); K12(Acetyl)	712.422	2	0	10892	P62805; Q0VAS5	1.65179e-06	72
Unambiguous	ambiguous	kGGkGLGkGGAkR	K1(Acetyl); K4(Acetyl); K8(Trime); K12(Acetyl)	712.422	2	0	10892	P62805; Q0VAS5	3.28062e-06	69
Unambiguous		isGLIyEETR	N-Term(Trime); S2(Trime); Y6(Trime)	716.903	2	0	28683	Q6B823; P62805; Q0VAS5	0.0064637	33
Unambiguous	ambiguous	DAVTyTEHAkR	Y5(Trime); K10(Trime)	729.885	2	0	10969	P62805	0.000136953	46
Unambiguous	ambiguous	DAVtYTEHAkR	T4(Trime); K10(Trime)	729.885	2	0	10969	P62805	0.000204913	44
Unambiguous	ambiguous	kGGkGLGkGGAkR	N-Term(Trime); K4(Acetyl); K8(Trime); K12(Acetyl)	733.447	2	0	16575	P62805	0.0988362	31
Unambiguous	ambiguous	kGGkGLGkGGAkR	K1(Trime); K4(Acetyl); K8(Trime); K12(Acetyl)	733.447	2	0	16575	P62805	0.0988362	31
Unambiguous	ambiguous	gKGGkGLGkGGAkR	N-Term(Trime); K5(Acetyl); K9(Acetyl); K13(Acetyl)	740.931	2	0	6245	P62805; Q0VAS5	0.00295325	39
Unambiguous	ambiguous	GkGGkGLGkGGAkR	K2(Trime); K5(Acetyl); K9(Acetyl); K13(Acetyl)	740.931	2	0	6245	P62805; Q0VAS5	0.00295325	39
Unambiguous	ambiguous	gkGGKGLGkGGAkR	N-Term(Trime); K2(Acetyl); K9(Acetyl); K13(Acetyl)	740.935	2	0	6278	P62805; Q0VAS5	1.84668e-05	61
Unambiguous	ambiguous	gkGGkGLGKGGAkR	N-Term(Trime); K2(Acetyl); K5(Acetyl); K13(Acetyl)	740.935	2	0	6278	P62805; Q0VAS5	1.43678e-05	63
Unambiguous	ambiguous	yQksTELLIR	N-Term(Trime); K3(Trime); S4(Trime)	751.946	2	0	26241	P84243; B2R6Y1; Q5TEC6; K7ES00; K7EP01; B4DEB1; Q16695; Q6NXT2; K7EK07; K7EMV3; P68431; Q71DI3; B4E380	0.00370544	40
Unambiguous	ambiguous	yQksTELLIR	Y1(Trime); K3(Trime); S4(Trime)	751.946	2	0	26241	P84243; B2R6Y1; Q5TEC6; K7ES00; K7EP01; B4DEB1; Q16695; Q6NXT2; K7EK07; K7EMV3; P68431; Q71DI3; B4E380	0.00507972	38
Unambiguous	ambiguous	yQkStELLIR	Y1(Trime); K3(Trime); T5(Trime)	751.947	2	0	24645	P84243; B2R6Y1; Q5TEC6; K7ES00; K7EP01; B4DEB1; Q16695; Q6NXT2; K7EK07; K7EMV3; P68431; Q71DI3; B4E380	0.00603792	38
Unambiguous	ambiguous	yQkStELLIR	N-Term(Trime); K3(Trime); T5(Trime)	751.947	2	0	24645	P84243; B2R6Y1; Q5TEC6; K7ES00; K7EP01; B4DEB1; Q16695; Q6NXT2; K7EK07; K7EMV3; P68431; Q71DI3; B4E380	0.0041965	39
Unambiguous	ambiguous	GkGGkGLGkGGAkR	K2(Trime); K5(Trime); K9(Acetyl); K13(Acetyl)	761.954	2	0	13359	P62805	0.0803869	33
Unambiguous	ambiguous	gKGGkGLGkGGAkR	N-Term(Trime); K5(Trime); K9(Acetyl); K13(Acetyl)	761.954	2	0	13359	P62805	0.0803869	33
Unambiguous	ambiguous	gkGGkGLGkGGAkR	N-Term(Trime); K2(Acetyl); K5(Acetyl); K9(Trimethyl); K13(Acetyl)	761.954	2	0	8190	P62805; Q0VAS5	0.00455817	38
Unambiguous	ambiguous	gkGGkGLGkGGAkR	N-Term(Trime); K2(Acetyl); K5(Acetyl); K9(Acetyl); K13(Trimethyl)	761.954	2	0	8190	P62805; Q0VAS5	0.00292274	40
Unambiguous	ambiguous	TVTAMDVVyALKR	Y9(Trime)	775.934	2	0	30776	P62805; Q0VAS5	0.000548596	43
Unambiguous	ambiguous	TVTAMDVVYALkR	K12(Trime)	775.934	2	0	30776	P62805; Q0VAS5	0.000548596	43
Unambiguous	ambiguous	sAPATGGVkkPHR	S1(Trime); K9(Trime); K10(Trime)	779.458	2	0	10437	Q5TEC6; Q16695; P68431; Q71DI3	1.09308e-05	69
Unambiguous	ambiguous	sAPATGGVkkPHR	N-Term(Trime); K9(Trime); K10(Trime)	779.458	2	0	10437	Q5TEC6; Q16695; P68431; Q71DI3	1.86059e-05	67
Unambiguous	ambiguous	GkGGkGLGkGGAkR	K2(Trime); K5(Trime); K9(Trime); K13(Acetyl)	782.977	2	0	23124	P62805; Q0VAS5	0.000919747	46
Unambiguous	ambiguous	gKGGkGLGkGGAkR	N-Term(Trime); K5(Trime); K9(Trime); K13(Acetyl)	782.977	2	0	23124	P62805; Q0VAS5	0.000606273	48
Unambiguous	ambiguous	kSAPATGGVkkPH	N-Term(Trime); K1(Trime); K10(Trimethyl); K11(Trime)	786.482	2	0	10565	Q5TEC6; Q16695; P68431; Q71DI3	0.00337434	43
Unambiguous	ambiguous	kSAPATGGVkkPH	N-Term(Trime); K1(Trime); K10(Trime); K11(Trimethyl)	786.482	2	0	10565	Q5TEC6; Q16695; P68431; Q71DI3	0.00337434	43
Unambiguous		rYQKsTELLIR	N-Term(Trime); S5(Trime)	787.968	2	1	13733	P84243; B2R6Y1; Q5TEC6; K7ES00; K7EP01; B4DEB1; Q16695; Q6NXT2; K7EK07; K7EMV3; P68431; Q71DI3; B4E380	0.00980195	36
Unambiguous		yQksTELLIR	N-Term(Trime); Y1(Trime); K3(Trime); S4(Trime)	793.974	2	0	28761	P84243; B2R6Y1; Q5TEC6; K7ES00; K7EP01; B4DEB1; Q16695; Q6NXT2; K7EK07; K7EMV3; P68431; Q71DI3; B4E380	0.0103204	36
Unambiguous	ambiguous	gkGGKGLGkGGAkR	N-Term(Trime); K2(Trime); K9(Trime); K13(Trime)	804.001	2	0	24786	P62805; Q0VAS5	1.94966e-05	63
Unambiguous	ambiguous	gKGGkGLGkGGAkR	N-Term(Trime); K5(Trime); K9(Trime); K13(Trime)	804.001	2	0	24786	P62805; Q0VAS5	1.57746e-05	64
Unambiguous	ambiguous	tVTAMDVVYALkR	T1(Trime); K12(Trime)	817.964	2	0	32291	P62805; Q0VAS5	5.98558e-06	65
Unambiguous	ambiguous	tVTAMDVVYALkR	N-Term(Trime); K12(Trime)	817.964	2	0	32291	P62805; Q0VAS5	5.98558e-06	65
Unambiguous	ambiguous	rDNIQGITkPAIR	N-Term(Trime); K9(Trime)	825.488	2	1	12294	P62805; Q0VAS5	0.00188404	38
Unambiguous	ambiguous	rDNIQGItKPAIR	N-Term(Trime); T8(Trime)	825.488	2	1	12294	P62805; Q0VAS5	0.00188404	38
Unambiguous	ambiguous	dNIQGITkPAIRR	N-Term(Trime); K8(Trime)	825.489	2	1	13295	P62805; Q0VAS5	0.00956657	32
Unambiguous	ambiguous	dNIQGItKPAIRR	N-Term(Trime); T7(Trime)	825.489	2	1	13295	P62805; Q0VAS5	0.00956657	32
Unambiguous		rYQksTELLIR	N-Term(Trime); K4(Trime); S5(Trime)	829.997	2	1	19231	P84243; B2R6Y1; Q5TEC6; K7ES00; K7EP01; B4DEB1; Q16695; Q6NXT2; K7EK07; K7EMV3; P68431; Q71DI3; B4E380	8.43877e-05	58
Unambiguous	ambiguous	ryQkSTELLIR	N-Term(Trime); Y2(Trime); K4(Trime)	829.997	2	1	19231	P84243; B2R6Y1; Q5TEC6; K7ES00; K7EP01; B4DEB1; Q16695; Q6NXT2; K7EK07; K7EMV3; P68431; Q71DI3; B4E380	8.43877e-05	58
Unambiguous	ambiguous	ryQKsTELLIR	N-Term(Trime); Y2(Trime); S5(Trime)	829.997	2	1	19231	P84243; B2R6Y1; Q5TEC6; K7ES00; K7EP01; B4DEB1; Q16695; Q6NXT2; K7EK07; K7EMV3; P68431; Q71DI3; B4E380	8.43877e-05	58
Unambiguous	ambiguous	kSAPATGGVkkPHR	N-Term(Trime); K1(Acetyl); K10(Dimethyl); K11(Trime)	836.5	2	0	8455	Q5TEC6; Q16695; P68431; Q71DI3	6.14773e-05	62
Unambiguous	ambiguous	kSAPATGGVkkPHR	N-Term(Trime); K1(Acetyl); K10(Trime); K11(Dimethyl)	836.5	2	0	8455	Q5TEC6; Q16695; P68431; Q71DI3	6.14773e-05	62
Unambiguous		ksAPATGGVkkPHR	N-Term(Trime); K1(Trime); S2(Trime); K10(Trime); K11(Trime)	927.565	2	0	22516	Q5TEC6; Q16695; P68431; Q71DI3	0.0102155	42

## Sheet: TMA_quantification
																		Precursor area - after manual editation in Skyline based on identifications and their inspection
Library Name	Protein Accession	Protein Name	Peptide Modified Sequence Monoisotopic Masses	Precursor Mz	Precursor Charge	Peptide Note	Sequence with modif	Sequence with natural modif	Sequence without modif	Sequence identificator	n_term_old	n_term	all_amino_labels	label_old	label	sequence	desired?	TMA ctrl1	TMA ctrl2	TMA ctrl3	TMA ctrl4	TMA ctrl5	TMA enti 1	TMA enti 2	TMA enti 3	TMA enti 4	TMA enti 5
3539_H3H4_03	P62805	sp|P62805|H4_HUMAN	GGK[+42.010565]GLGK[+84.057515]GGAK[+42.010565]R	627.37	2	-	GGKacGLGKtmaGGAKacR	G6G7K8acG9L10G11K12G13G14A15K16acR17	GGKGLGKGGAKR	H4_K8acK12K16ac	0	0	under,ok,ok,ok,ok,ok,ok,ok,ok,ok,ok,ok	ok	under	WS	unassignable	69893672	42582268	80030216	73919304	55040896	47784132	67845368	75805424	75713792	61005248
3539_H3H4_03	P62805	sp|P62805|H4_HUMAN	GGK[+84.057515]GLGK[+42.010565]GGAK[+42.010565]R	627.37	2	-	GGKtmaGLGKacGGAKacR	G6G7K8G9L10G11K12acG13G14A15K16acR17	GGKGLGKGGAKR	H4_K8K12acK16ac	0	0	under,ok,ok,ok,ok,ok,ok,ok,ok,ok,ok,ok	ok	under	WS	unassignable	9323355	6883661	55371608	7355274	4668313	129461472	143298576	83560864	192603216	75973496
3539_H3H4_03	P62805	sp|P62805|H4_HUMAN	GGK[+84.057515]GLGK[+84.057515]GGAK[+84.057515]R	669.417	2	-	GGKtmaGLGKtmaGGAKtmaR	G6G7K8G9L10G11K12G13G14A15K16R17	GGKGLGKGGAKR	H4_K8K12K16	0	0	under,ok,ok,ok,ok,ok,ok,ok,ok,ok,ok,ok	ok	under	WS	unassignable	851377792	832904192	951681216	849913408	681855040	42832740	57366756	39655808	38835728	35460508
3539_H3H4_03	P62805	sp|P62805|H4_HUMAN	G[+84.057515]GKGLGK[+84.057515]GGAK[+42.010565]R	648.393	2	-	GtmaGKGLGKtmaGGAKacR	G6G7K8G9L10G11K12G13G14A15K16acR17	GGKGLGKGGAKR	H4_K8K12K16ac	1	1	ok,ok,under,ok,ok,ok,ok,ok,ok,ok,ok,ok	under	under	WS	unassignable	1172786560	925914240	981678528	945710208	760161984	266640640	343035488	275631616	324853472	254060032
3539_H3H4_03	P62805	sp|P62805|H4_HUMAN	G[+84.057515]GK[+42.010565]GLGK[+42.010565]GGAK[+42.010565]R	648.375	2	-	GtmaGKacGLGKacGGAKacR	G6G7K8acG9L10G11K12acG13G14A15K16acR17	GGKGLGKGGAKR	H4_K8acK12acK16ac	1	1	ok,ok,ok,ok,ok,ok,ok,ok,ok,ok,ok,ok	ok	ok	WS	unassignable	70454672	37795408	75965888	33590940	36148612	265229216	328647360	235960496	207068272	147268000
3539_H3H4_03	P62805	sp|P62805|H4_HUMAN	G[+84.057515]GK[+42.010565]GLGK[+84.057515]GGAK[+42.010565]R	669.399	2	-	GtmaGKacGLGKtmaGGAKacR	G6G7K8acG9L10G11K12G13G14A15K16acR17	GGKGLGKGGAKR	H4_K8acK12K16ac	1	1	ok,ok,ok,ok,ok,ok,ok,ok,ok,ok,ok,ok	ok	ok	WS	unassignable	74870920	162193920	122129408	327393792	367777344	253143104	378120832	393169280	595216320	806877504
3539_H3H4_03	P62805	sp|P62805|H4_HUMAN	G[+84.057515]GK[+42.010565]GLGK[+84.057515]GGAK[+84.057515]R	690.422	2		GtmaGKacGLGKtmaGGAKtmaR	G6G7K8acG9L10G11K12G13G14A15K16R17	GGKGLGKGGAKR	H4_K8acK12K16	1	1	ok,ok,ok,ok,ok,ok,ok,ok,ok,ok,ok,ok	ok	ok	WS	unassignable	59329904	16796786	44641024	19164648	7543240	843995	1315155	174350	0	218770
3539_H3H4_03	P62805	sp|P62805|H4_HUMAN	G[+84.057515]GK[+84.057515]GLGK[+42.010565]GGAK[+42.010565]R	669.399	2	-	GtmaGKtmaGLGKacGGAKacR	G6G7K8G9L10G11K12acG13G14A15K16acR17	GGKGLGKGGAKR	H4_K8K12acK16ac	1	1	ok,ok,ok,ok,ok,ok,ok,ok,ok,ok,ok,ok	ok	ok	WS	unassignable	332295712	146070192	282734528	136901952	104749240	241109280	268433904	134579056	131947992	141611232
3539_H3H4_03	P62805	sp|P62805|H4_HUMAN	G[+84.057515]GK[+84.057515]GLGK[+42.010565]GGAK[+84.057515]R	690.422	2		GtmaGKtmaGLGKacGGAKtmaR	G6G7K8G9L10G11K12acG13G14A15K16R17	GGKGLGKGGAKR	H4_K8K12acK16	1	1	ok,ok,ok,ok,ok,ok,ok,ok,ok,ok,ok,ok	ok	ok	WS	unassignable	81460624	49924156	87082144	44642224	25007388	1080140	3757709	2966029	2458672	355674
3539_H3H4_03	P62805	sp|P62805|H4_HUMAN	G[+84.057515]GK[+84.057515]GLGK[+84.057515]GGAK[+42.010565]R	690.422	2	-	GtmaGKtmaGLGKtmaGGAKacR	G6G7K8G9L10G11K12G13G14A15K16acR17	GGKGLGKGGAKR	H4_K8K12K16ac	1	1	ok,ok,ok,ok,ok,ok,ok,ok,ok,ok,ok,ok	ok	ok	WS	unassignable	2410925568	931619008	1969826048	963438464	786049024	343515872	604214784	413465824	436466368	397507392
3539_H3H4_03	P62805	sp|P62805|H4_HUMAN	G[+84.057515]GK[+84.057515]GLGK[+84.057515]GGAK[+84.057515]R	711.446	2	-	GtmaGKtmaGLGKtmaGGAKtmaR	G6G7K8G9L10G11K12G13G14A15K16R17	GGKGLGKGGAKR	H4_K8K12K16	1	1	ok,ok,ok,ok,ok,ok,ok,ok,ok,ok,ok,ok	ok	ok	WS	unassignable	2475692544	937683072	1789387776	738614656	580459200	41129528	45529812	38500788	22134456	14922965
3539_H3H4_03	P62805	sp|P62805|H4_HUMAN	G[+84.057515]K[+42.010565]GGK[+42.010565]GLGK[+42.010565]GGAK[+42.010565]R	761.939	2	-	GtmaKacGGKacGLGKacGGAKacR	G4K5acG6G7K8acG9L10G11K12acG13G14A15K16acR17	GKGGKGLGKGGAKR	H4_K5acK8acK12acK16ac	1	1	ok,ok,ok,ok,ok,ok,ok,ok,ok,ok,ok,ok,ok,ok	ok	ok	RS	desired	2156518400	1867546624	2212786176	2054961792	1895691264	59722735616	89135857664	86447669248	91435728896	84867825664
3539_H3H4_03	P62805	sp|P62805|H4_HUMAN	G[+84.057515]K[+42.010565]GGK[+42.010565]GLGK[+42.010565]GGAK[+84.057515]R	522.311	3	-	GtmaKacGGKacGLGKacGGAKtmaR	G4K5acG6G7K8acG9L10G11K12acG13G14A15K16R17	GKGGKGLGKGGAKR	H4_K5acK8acK12acK16	1	1	ok,ok,ok,ok,ok,ok,ok,ok,ok,ok,ok,ok,ok,ok	ok	ok	RS	desired	182202672	167564736	142133568	238511392	121275744	320443616	435653056	337628928	385406016	310223616
3539_H3H4_03	P62805	sp|P62805|H4_HUMAN	G[+84.057515]K[+42.010565]GGK[+42.010565]GLGK[+42.010565]GGAK[+84.057515]R	782.962	2	-	GtmaKacGGKacGLGKacGGAKtmaR	G4K5acG6G7K8acG9L10G11K12acG13G14A15K16R17	GKGGKGLGKGGAKR	H4_K5acK8acK12acK16	1	1	ok,ok,ok,ok,ok,ok,ok,ok,ok,ok,ok,ok,ok,ok	ok	ok	RS	desired	462297312	374862656	430414464	487053440	385408832	698912768	1113124736	947047040	999118976	892144448
3539_H3H4_03	P62805	sp|P62805|H4_HUMAN	G[+84.057515]K[+42.010565]GGK[+42.010565]GLGK[+84.057515]GGAK[+42.010565]R	522.311	3	coelution K5acK8K12acK16ac/K5acK8acK12K16ac	GtmaKacGGKacGLGKtmaGGAKacR	G4K5acG6G7K8acG9L10G11K12G13G14A15K16acR17	GKGGKGLGKGGAKR	H4_K5acK8acK12K16ac/H4_K5acK8K12acK16ac	1	1	ok,ok,ok,ok,ok,ok,ok,ok,ok,ok,ok,ok,ok,ok	ok	ok	RS	desired	1597407232	1813925888	1783142656	1950433024	1290930816	9562563584	11451475968	10558029824	13089916928	6583266304
3539_H3H4_03	P62805	sp|P62805|H4_HUMAN	G[+84.057515]K[+42.010565]GGK[+42.010565]GLGK[+84.057515]GGAK[+42.010565]R	782.962	2	coelution K5acK8K12acK16ac/K5acK8acK12K16ac	GtmaKacGGKacGLGKtmaGGAKacR	G4K5acG6G7K8acG9L10G11K12G13G14A15K16acR17	GKGGKGLGKGGAKR	H4_K5acK8acK12K16ac/H4_K5acK8K12acK16ac	1	1	ok,ok,ok,ok,ok,ok,ok,ok,ok,ok,ok,ok,ok,ok	ok	ok	RS	desired	5517395968	4528396288	5337667072	5361653760	4879195648	28882280448	41924349952	37625311232	41002344448	32865193984
3539_H3H4_03	P62805	sp|P62805|H4_HUMAN	G[+84.057515]K[+42.010565]GGK[+84.057515]GLGK[+42.010565]GGAK[+84.057515]R	803.986	2	coelution K5acK8ac and K5acK12ac	GtmaKacGGKtmaGLGKacGGAKtmaR	G4K5acG6G7K8G9L10G11K12acG13G14A15K16R17	GKGGKGLGKGGAKR	H4_K5acK8K12acK16/H4_K5acK8acK12K16	1	1	ok,ok,ok,ok,ok,ok,ok,ok,ok,ok,ok,ok,ok,ok	ok	ok	RS	desired	2504345344	2004638208	2465857280	2287437824	2113300608	2570391808	3792706304	3165525248	3503548672	3009752576
3539_H3H4_03	P62805	sp|P62805|H4_HUMAN	G[+84.057515]K[+42.010565]GGK[+84.057515]GLGK[+84.057515]	548.342	2		GtmaKacGGKtmaGLGKtma	G4K5acG6G7K8G9L10G11K12	GKGGKGLGK	H4_K5acK8K12	1	1	ok,ok,ok,ok,ok,ok,ok,ok,ok	ok	ok	WS	unassignable	54933796	27852908	60927776	30371208	26161652	21909318	22919264	15294144	13259170	11160246
3539_H3H4_03	P62805	sp|P62805|H4_HUMAN	G[+84.057515]K[+42.010565]GGK[+84.057515]GLGK[+84.057515]GGAK[+42.010565]R	803.986	2		GtmaKacGGKtmaGLGKtmaGGAKacR	G4K5acG6G7K8G9L10G11K12G13G14A15K16acR17	GKGGKGLGKGGAKR	H4_K5acK8K12K16ac	1	1	ok,ok,ok,ok,ok,ok,ok,ok,ok,ok,ok,ok,ok,ok	ok	ok	RS	desired	6143728640	4712820736	5862078976	5739307520	5322734080	7472272896	10615798784	9173470208	10457702400	8911230976
3539_H3H4_03	P62805	sp|P62805|H4_HUMAN	G[+84.057515]K[+42.010565]GGK[+84.057515]GLGK[+84.057515]GGAK[+84.057515]R	825.009	2	-	GtmaKacGGKtmaGLGKtmaGGAKtmaR	G4K5acG6G7K8G9L10G11K12G13G14A15K16R17	GKGGKGLGKGGAKR	H4_K5acK8K12K16	1	1	ok,ok,ok,ok,ok,ok,ok,ok,ok,ok,ok,ok,ok,ok	ok	ok	RS	desired	3679462400	2602189824	3574527488	3044639744	3004861184	676318016	1161656192	805953984	986606848	889529728
3539_H3H4_03	P62805	sp|P62805|H4_HUMAN	G[+84.057515]K[+84.057515]GGK[+42.010565]GLGK[+42.010565]GGAK[+42.010565]R	522.311	3	-	GtmaKtmaGGKacGLGKacGGAKacR	G4K5G6G7K8acG9L10G11K12acG13G14A15K16acR17	GKGGKGLGKGGAKR	H4_K5K8acK12acK16ac	1	1	ok,ok,ok,ok,ok,ok,ok,ok,ok,ok,ok,ok,ok,ok	ok	ok	RS	desired	1793535872	1839569152	1828986752	2212404224	1379724416	11849786368	16223054848	13841484800	15912060928	11778634752
3539_H3H4_03	P62805	sp|P62805|H4_HUMAN	G[+84.057515]K[+84.057515]GGK[+42.010565]GLGK[+42.010565]GGAK[+42.010565]R	782.962	2	-	GtmaKtmaGGKacGLGKacGGAKacR	G4K5G6G7K8acG9L10G11K12acG13G14A15K16acR17	GKGGKGLGKGGAKR	H4_K5K8acK12acK16ac	1	1	ok,ok,ok,ok,ok,ok,ok,ok,ok,ok,ok,ok,ok,ok	ok	ok	RS	desired	5862674432	4086101248	5727996928	5323420672	4914858496	31163142144	49258385408	41822322688	47009730560	42405662720
3539_H3H4_03	P62805	sp|P62805|H4_HUMAN	G[+84.057515]K[+84.057515]GGK[+42.010565]GLGK[+42.010565]GGAK[+84.057515]R	803.986	2	-	GtmaKtmaGGKacGLGKacGGAKtmaR	G4K5G6G7K8acG9L10G11K12acG13G14A15K16R17	GKGGKGLGKGGAKR	H4_K5K8acK12acK16	1	1	ok,ok,ok,ok,ok,ok,ok,ok,ok,ok,ok,ok,ok,ok	ok	ok	RS	desired	716195264	586391936	760095104	769367488	623960768	238685344	391777056	499506880	491495392	457540000
3539_H3H4_03	P62805	sp|P62805|H4_HUMAN	G[+84.057515]K[+84.057515]GGK[+42.010565]GLGK[+84.057515]GGAK[+42.010565]R	803.986	2	-	GtmaKtmaGGKacGLGKtmaGGAKacR	G4K5G6G7K8acG9L10G11K12G13G14A15K16acR17	GKGGKGLGKGGAKR	H4_K5K8acK12K16ac	1	1	ok,ok,ok,ok,ok,ok,ok,ok,ok,ok,ok,ok,ok,ok	ok	ok	RS	desired	9527633920	7228941824	9475767296	8854572032	8072528384	9302156288	12441230336	10823576576	11855847424	11083758592
3539_H3H4_03	P62805	sp|P62805|H4_HUMAN	G[+84.057515]K[+84.057515]GGK[+42.010565]GLGK[+84.057515]GGAK[+84.057515]R	825.009	2	-	GtmaKtmaGGKacGLGKtmaGGAKtmaR	G4K5G6G7K8acG9L10G11K12G13G14A15K16R17	GKGGKGLGKGGAKR	H4_K5K8acK12K16	1	1	ok,ok,ok,ok,ok,ok,ok,ok,ok,ok,ok,ok,ok,ok	ok	ok	RS	desired	3545725440	2413411584	3441437696	3167639808	3107322368	520712192	812490496	622156672	770232128	713112640
3539_H3H4_03	P62805	sp|P62805|H4_HUMAN	G[+84.057515]K[+84.057515]GGK[+84.057515]GLGK	527.337	2		GtmaKtmaGGKtmaGLGK	G4K5G6G7K8G9L10G11K12	GKGGKGLGK	H4_K5K8K12	1	1	ok,ok,ok,ok,ok,ok,ok,ok,under	under	under	WS	unassignable	1879252736	1040060352	1522904832	428833632	381237248	40846784	67187992	24604052	24835036	9206064
3539_H3H4_03	P62805	sp|P62805|H4_HUMAN	G[+84.057515]K[+84.057515]GGK[+84.057515]GLGK[+42.010565]GGAK[+42.010565]R	803.986	2	-	GtmaKtmaGGKtmaGLGKacGGAKacR	G4K5G6G7K8G9L10G11K12acG13G14A15K16acR17	GKGGKGLGKGGAKR	H4_K5K8K12acK16ac	1	1	ok,ok,ok,ok,ok,ok,ok,ok,ok,ok,ok,ok,ok,ok	ok	ok	RS	desired	25929125888	19299342336	25123176448	24332789760	21886091264	31167283200	43735687168	37786845184	41491144704	38024249344
3539_H3H4_03	P62805	sp|P62805|H4_HUMAN	G[+84.057515]K[+84.057515]GGK[+84.057515]GLGK[+42.010565]GGAK[+84.057515]R	825.009	2	-	GtmaKtmaGGKtmaGLGKacGGAKtmaR	G4K5G6G7K8G9L10G11K12acG13G14A15K16R17	GKGGKGLGKGGAKR	H4_K5K8K12acK16	1	1	ok,ok,ok,ok,ok,ok,ok,ok,ok,ok,ok,ok,ok,ok	ok	ok	RS	desired	3379209728	2633687808	3575101184	3266122496	3340696064	823005312	1257781376	1032825280	1021078528	1227657088
3539_H3H4_03	P62805	sp|P62805|H4_HUMAN	G[+84.057515]K[+84.057515]GGK[+84.057515]GLGK[+84.057515]	569.366	2	-	GtmaKtmaGGKtmaGLGKtma	G4K5G6G7K8G9L10G11K12	GKGGKGLGK	H4_K5K8K12	1	1	ok,ok,ok,ok,ok,ok,ok,ok,ok	ok	ok	WS	unassignable	1301212800	579839488	1166988288	673832896	515563200	72218736	117664928	69315512	45780768	37107572
3539_H3H4_03	P62805	sp|P62805|H4_HUMAN	G[+84.057515]K[+84.057515]GGK[+84.057515]GLGK[+84.057515]GGAK	725.953	2		GtmaKtmaGGKtmaGLGKtmaGGAK	G4K5G6G7K8G9L10G11K12G13G14A15K16	GKGGKGLGKGGAK	H4_K5K8K12K16	1	1	ok,ok,ok,ok,ok,ok,ok,ok,ok,ok,ok,ok,under	under	under	AS	countable	818607296	547430144	678371904	255051216	243711136	8078648	14814070	6978964	9062452	3388525
3539_H3H4_03	P62805	sp|P62805|H4_HUMAN	G[+84.057515]K[+84.057515]GGK[+84.057515]GLGK[+84.057515]GGAK[+42.010565]R	550.342	3	-	GtmaKtmaGGKtmaGLGKtmaGGAKacR	G4K5G6G7K8G9L10G11K12G13G14A15K16acR17	GKGGKGLGKGGAKR	H4_K5K8K12K16ac	1	1	ok,ok,ok,ok,ok,ok,ok,ok,ok,ok,ok,ok,ok,ok	ok	ok	RS	desired	70995705856	60082618368	66438033408	63658950656	49474174976	17055669248	23096518656	17907634176	18990501888	16421051392
3539_H3H4_03	P62805	sp|P62805|H4_HUMAN	G[+84.057515]K[+84.057515]GGK[+84.057515]GLGK[+84.057515]GGAK[+42.010565]R	825.009	2	-	GtmaKtmaGGKtmaGLGKtmaGGAKacR	G4K5G6G7K8G9L10G11K12G13G14A15K16acR17	GKGGKGLGKGGAKR	H4_K5K8K12K16ac	1	1	ok,ok,ok,ok,ok,ok,ok,ok,ok,ok,ok,ok,ok,ok	ok	ok	RS	desired	153673000000	107312000000	148275000000	127129000000	124776000000	29303224320	43430567936	36078972928	36840914944	36821487616
3539_H3H4_03	P62805	sp|P62805|H4_HUMAN	G[+84.057515]K[+84.057515]GGK[+84.057515]GLGK[+84.057515]GGAK[+84.057515]	767.982	2	-	GtmaKtmaGGKtmaGLGKtmaGGAKtma	G4K5G6G7K8G9L10G11K12G13G14A15K16	GKGGKGLGKGGAK	H4_K5K8K12K16	1	1	ok,ok,ok,ok,ok,ok,ok,ok,ok,ok,ok,ok,ok	ok	ok	AS	countable	538581632	246683200	488936224	313964224	235607216	23721212	28187740	26979252	28300140	19800038
3539_H3H4_03	P62805	sp|P62805|H4_HUMAN	G[+84.057515]K[+84.057515]GGK[+84.057515]GLGK[+84.057515]GGAK[+84.057515]R	564.357	3	-	GtmaKtmaGGKtmaGLGKtmaGGAKtmaR	G4K5G6G7K8G9L10G11K12G13G14A15K16R17	GKGGKGLGKGGAKR	H4_K5K8K12K16	1	1	ok,ok,ok,ok,ok,ok,ok,ok,ok,ok,ok,ok,ok,ok	ok	ok	RS	desired	61917716480	51057672192	61769236480	56547278848	44508459008	3510650368	4442286592	3795402752	3348543744	2939469824
3539_H3H4_03	P62805	sp|P62805|H4_HUMAN	G[+84.057515]K[+84.057515]GGK[+84.057515]GLGK[+84.057515]GGAK[+84.057515]R	846.033	2	-	GtmaKtmaGGKtmaGLGKtmaGGAKtmaR	G4K5G6G7K8G9L10G11K12G13G14A15K16R17	GKGGKGLGKGGAKR	H4_K5K8K12K16	1	1	ok,ok,ok,ok,ok,ok,ok,ok,ok,ok,ok,ok,ok,ok	ok	ok	RS	desired	139820000000	92221415424	137059000000	118417000000	109471000000	5652923904	9310646272	7969723392	8093070336	8961185792
3539_H3H4_03	P62805	sp|P62805|H4_HUMAN	G[+84.057515]LGK[+84.057515]GGAK[+84.057515]R	548.348	2	-	GtmaLGKtmaGGAKtmaR	G9L10G11K12G13G14A15K16R17	GLGKGGAKR	H4_K12K16	1	1	ok,ok,ok,ok,ok,ok,ok,ok,ok	ok	ok	WS	unassignable	2625599488	1189194624	2110484736	989991296	699078912	49269896	69473208	46355572	29132950	11933622
3539_H3H4_03	P62805	sp|P62805|H4_HUMAN	ISGLIYEETR	590.814	2	-	ISGLIYEETR	I46S47G48L49I50Y51E52E53T54R55	ISGLIYEETR	H4_	0	0	under,ok,ok,ok,ok,ok,ok,ok,ok,ok	ok	under	RS	countable	2245761536	2128559872	3258989568	959166784	1728257536	593587776	1094477568	710171712	349970048	316869792
3539_H3H4_03	P62805	sp|P62805|H4_HUMAN	I[+84.057515]SGLIYEETR	632.843	2	-	ItmaSGLIYEETR	I46S47G48L49I50Y51E52E53T54R55	ISGLIYEETR	H4_	1	1	ok,ok,ok,ok,ok,ok,ok,ok,ok,ok	ok	ok	RS	desired	35960639488	13813473280	32176115712	26141112320	22731147264	17242335232	35626168320	17093496832	12357187584	15607289856
3539_H3H4_03	P62805	sp|P62805|H4_HUMAN	I[+84.057515]S[+84.057515]GLIYEETR	674.872	2	-	ItmaStmaGLIYEETR	I46S47G48L49I50Y51E52E53T54R55	ISGLIYEETR	H4_	1	1	ok,over,ok,ok,ok,ok,ok,ok,ok,ok	over	over	RS	countable	1005569920	512996928	1068792448	1293074176	1064710848	990510848	2132365440	959241088	954245504	4288855552
3539_H3H4_03	P68431	sp|P68431|H31_HUMAN	K[+112.088815]SAPATGGVK[+14.01565]	521.319	2		Ktma_me2SAPATGGVKme1	K27me2S28A29P30A31T32G33G34V35K36me1	KSAPATGGVK	H31_K27me2K36me1	1	1	ok,ok,ok,ok,ok,ok,ok,ok,ok,ok	ok	ok	WS	unassignable	1840536960	899088896	2300903168	2026512768	1837684736	1008362176	1569875328	1013985152	910153088	691944128
3539_H3H4_03	P68431	sp|P68431|H31_HUMAN	K[+112.088815]SAPATGGVK[+42.010565]K[+84.057515]PHR	558.002	3		Ktma_me2SAPATGGVKacKtmaPHR	K27me2S28A29P30A31T32G33G34V35K36acK37P38H39R40	KSAPATGGVKKPHR	H31_K27me2K36acK37	1	1	ok,ok,ok,ok,ok,ok,ok,ok,ok,ok,ok,ok,ok,ok	ok	ok	RS	desired	2758828288	2110700288	3592073728	2977370112	2205833216	1460043648	2654592000	2399164672	1824326784	2120529920
3539_H3H4_03	P68431	sp|P68431|H31_HUMAN	K[+112.088815]SAPATGGVK[+84.057515]K[+42.010565]PHR	558.002	3	-	Ktma_me2SAPATGGVKtmaKacPHR	K27me2S28A29P30A31T32G33G34V35K36K37acP38H39R40	KSAPATGGVKKPHR	H31_K27me2K36K37ac	1	1	ok,ok,ok,ok,ok,ok,ok,ok,ok,ok,ok,ok,ok,ok	ok	ok	RS	desired	636147328	541637376	784217728	1292985984	884471936	563567616	867448512	615235392	727718464	1055046976
3539_H3H4_03	P68431	sp|P68431|H31_HUMAN	K[+112.088815]SAPATGGVK[+84.057515]K[+84.057515]PHR	572.017	3	-	Ktma_me2SAPATGGVKtmaKtmaPHR	K27me2S28A29P30A31T32G33G34V35K36K37P38H39R40	KSAPATGGVKKPHR	H31_K27me2K36K37	1	1	ok,ok,ok,ok,ok,ok,ok,ok,ok,ok,ok,ok,ok,ok	ok	ok	RS	desired	179567000000	106916000000	185638000000	169112000000	128670000000	71920779264	126037000000	80622501888	104517000000	94621794304
3539_H3H4_03	P68431	sp|P68431|H31_HUMAN	K[+126.06808]QLATK[+42.010565]AAR	577.848	2	-	Ktma_acQLATKacAAR	K18acQ19L20A21T22K23acA24A25R26	KQLATKAAR	H31_K18acK23ac	1	1	ok,ok,ok,ok,ok,ok,ok,ok,ok	ok	ok	RS	desired	14441612288	12414850048	13639201792	15363499008	11996411904	103475000000	146473000000	127695000000	149079000000	139017000000
3539_H3H4_03	P68431	sp|P68431|H31_HUMAN	K[+126.06808]QLAT[+84.057515]K[+42.010565]AAR	619.877	2		Ktma_acQLATtmaKacAAR	K18acQ19L20A21T22K23acA24A25R26	KQLATKAAR	H31_K18acK23ac	1	1	ok,ok,ok,ok,over,ok,ok,ok,ok	over	over	RS	countable	2760128	11042668	6636154	8884072	11276566	216937744	306810688	289381408	529442880	558148608
3539_H3H4_03	P68431	sp|P68431|H31_HUMAN	K[+126.06808]SAPATGGVK[+84.057515]K[+84.057515]PHR	864.512	2	-	Ktma_acSAPATGGVKtmaKtmaPHR	K27acS28A29P30A31T32G33G34V35K36K37P38H39R40	KSAPATGGVKKPHR	H31_K27acK36K37	1	1	ok,ok,ok,ok,ok,ok,ok,ok,ok,ok,ok,ok,ok,ok	ok	ok	RS	desired	640301824	369663840	608112512	630717056	520348960	534136000	925715648	644533056	860470976	725559552
3539_H3H4_03	P68431	sp|P68431|H31_HUMAN	K[+126.06808]STGGK[+42.010565]APR	535.304	2	-	Ktma_acSTGGKacAPR	K9acS10T11G12G13K14acA15P16R17	KSTGGKAPR	H31_K9acK14ac	1	1	ok,ok,ok,ok,ok,ok,ok,ok,ok	ok	ok	RS	desired	4882243584	4080119040	5225637376	5745390080	3808788736	26302607360	40256057344	30642591744	40563683328	33661636608
3539_H3H4_03	P68431	sp|P68431|H31_HUMAN	K[+126.104465]SAPATGGVK[+84.057515]K[+42.010565]PHR	562.674	3		Ktma_me3SAPATGGVKtmaKacPHR	K27me3S28A29P30A31T32G33G34V35K36K37acP38H39R40	KSAPATGGVKKPHR	H31_K27me3K36K37ac	1	1	ok,ok,ok,ok,ok,ok,ok,ok,ok,ok,ok,ok,ok,ok	ok	ok	RS	desired	380776416	275657408	380000416	570998400	417914624	131858192	332782848	231894896	391459232	508567680
3539_H3H4_03	P68431	sp|P68431|H31_HUMAN	K[+126.104465]SAPAT[+84.057515]GGVK[+84.057515]K[+84.057515]PHR	604.708	3		Ktma_me3SAPATtmaGGVKtmaKtmaPHR	K27me3S28A29P30A31T32G33G34V35K36K37P38H39R40	KSAPATGGVKKPHR	H31_K27me3K36K37	1	1	ok,ok,ok,ok,ok,over,ok,ok,ok,ok,ok,ok,ok,ok	over	over	RS	countable	169431616	165746080	249751968	242514416	203063104	122207968	233355984	154327552	272907584	258279904
3539_H3H4_03	P68431	sp|P68431|H31_HUMAN	K[+168.11503]QLATK[+42.010565]AAR	598.872	2	-	Ktma_tmaQLATKacAAR	K18Q19L20A21T22K23acA24A25R26	KQLATKAAR	H31_K18K23ac	1	1	ok,ok,ok,ok,ok,ok,ok,ok,ok	ok	ok	RS	desired	188924000000	142046000000	165802000000	183558000000	137111000000	219874000000	324826000000	262952000000	308894000000	279290000000
3539_H3H4_03	P68431	sp|P68431|H31_HUMAN	K[+168.11503]QLAT[+84.057515]K[+42.010565]AAR	640.9	2	-	Ktma_tmaQLATtmaKacAAR	K18Q19L20A21T22K23acA24A25R26	KQLATKAAR	H31_K18K23ac	1	1	ok,ok,ok,ok,over,ok,ok,ok,ok	over	over	RS	countable	191266000	323027904	328350976	471403360	344287744	379036288	706047872	649373952	1028691712	1110768256
3539_H3H4_03	P68431	sp|P68431|H31_HUMAN	K[+168.11503]QLAT[+84.057515]K[+84.057515]AAR	661.924	2	-	Ktma_tmaQLATtmaKtmaAAR	K18Q19L20A21T22K23A24A25R26	KQLATKAAR	H31_K18K23	1	1	ok,ok,ok,ok,over,ok,ok,ok,ok	over	over	RS	countable	683413568	679866368	967573760	1232447616	1017280640	217730656	372865408	277638912	484162240	552793472
3539_H3H4_03	P68431	sp|P68431|H31_HUMAN	K[+168.11503]SAPATGGVK[+84.057515]K[+42.010565]PHR	864.512	2		Ktma_tmaSAPATGGVKtmaKacPHR	K27S28A29P30A31T32G33G34V35K36K37acP38H39R40	KSAPATGGVKKPHR	H31_K27K36K37ac	1	1	ok,ok,ok,ok,ok,ok,ok,ok,ok,ok,ok,ok,ok,ok	ok	ok	RS	desired	168054288	109856688	158612864	265771424	204172832	25599680	93890888	22083776	26754414	84344704
3539_H3H4_03	P68431	sp|P68431|H31_HUMAN	K[+168.11503]SAPATGGVK[+84.057515]K[+84.057515]PHR	885.535	2	-	Ktma_tmaSAPATGGVKtmaKtmaPHR	K27S28A29P30A31T32G33G34V35K36K37P38H39R40	KSAPATGGVKKPHR	H31_K27K36K37	1	1	ok,ok,ok,ok,ok,ok,ok,ok,ok,ok,ok,ok,ok,ok	ok	ok	RS	desired	19013933056	10229558272	17435734016	15445235712	14922428416	4422732288	7932044288	4593830400	5595287040	4592974848
3539_H3H4_03	P68431	sp|P68431|H31_HUMAN	K[+168.11503]STGGK[+42.010565]APR	556.327	2	-	Ktma_tmaSTGGKacAPR	K9S10T11G12G13K14acA15P16R17	KSTGGKAPR	H31_K9K14ac	1	1	ok,ok,ok,ok,ok,ok,ok,ok,ok	ok	ok	RS	desired	36088954880	26244837376	35770232832	35466928128	29583493120	23081414656	35425402880	26853906432	29355380736	21937635328
3539_H3H4_03	P68431	sp|P68431|H31_HUMAN	K[+168.11503]STGGK[+84.057515]APR	577.351	2	-	Ktma_tmaSTGGKtmaAPR	K9S10T11G12G13K14A15P16R17	KSTGGKAPR	H31_K9K14	1	1	ok,ok,ok,ok,ok,ok,ok,ok,ok	ok	ok	RS	desired	61671833600	50602786816	61569019904	62709989376	49527136256	10428269568	15989445632	12278103040	14799653888	11412303872
3539_H3H4_03	P68431	sp|P68431|H31_HUMAN	K[+168.11503]S[+84.057515]APATGGVK[+84.057515]K[+84.057515]PHR	927.564	2	-	Ktma_tmaStmaAPATGGVKtmaKtmaPHR	K27S28A29P30A31T32G33G34V35K36K37P38H39R40	KSAPATGGVKKPHR	H31_K27K36K37	1	1	ok,over,ok,ok,ok,ok,ok,ok,ok,ok,ok,ok,ok,ok	over	over	RS	countable	477761472	367370304	609982976	713472064	690121344	154014432	332998528	198834096	359673504	555313472
3539_H3H4_03	P68431	sp|P68431|H31_HUMAN	K[+42.010565]STGGK[+42.010565]APR	493.275	2	-	KacSTGGKacAPR	K9acS10T11G12G13K14acA15P16R17	KSTGGKAPR	H31_K9acK14ac	0	0	under,ok,ok,ok,ok,ok,ok,ok,ok	under	under	RS	countable	197269120	433968768	240532352	108365136	146443280	405584896	798495744	899089472	667965440	626345856
3539_H3H4_03	P68431	sp|P68431|H31_HUMAN	K[+84.057515]QLATK[+42.010565]AAR	556.843	2	-	KtmaQLATKacAAR	K18Q19L20A21T22K23acA24A25R26	KQLATKAAR	H31_K18K23ac	0	0	under,ok,ok,ok,ok,ok,ok,ok,ok	under	under	RS	countable	4318588416	3609457664	4515749888	3991248896	3266326016	2517799680	3549843712	2218428416	2222831360	1823135104
3539_H3H4_03	P68431	sp|P68431|H31_HUMAN	K[+84.057515]QLATK[+84.057515]AAR	577.866	2	-	KtmaQLATKtmaAAR	K18Q19L20A21T22K23A24A25R26	KQLATKAAR	H31_K18K23	0	0	under,ok,ok,ok,ok,ok,ok,ok,ok	under	under	RS	countable	4006487552	10866862080	4770920448	1264594944	2060677760	171787232	250949536	432949632	216022064	213659472
3539_H3H4_03	P68431	sp|P68431|H31_HUMAN	K[+84.057515]SAPATGGVK[+84.057515]K[+84.057515]PHR	562.674	3	-	KtmaSAPATGGVKtmaKtmaPHR	K27S28A29P30A31T32G33G34V35K36K37P38H39R40	KSAPATGGVKKPHR	H31_K27K36K37	0	0	under,ok,ok,ok,ok,ok,ok,ok,ok,ok,ok,ok,ok,ok	under	under	RS	countable	548090880	1129037696	788980608	146732032	281706784	58346792	201188320	77399456	99178288	34819520
3539_H3H4_03	P68431	sp|P68431|H31_HUMAN	K[+84.057515]STGGK[+42.010565]APR	514.298	2	-	KtmaSTGGKacAPR	K9S10T11G12G13K14acA15P16R17	KSTGGKAPR	H31_K9K14ac	0	0	under,ok,ok,ok,ok,ok,ok,ok,ok	under	under	RS	countable	2593002496	5161341952	2962859008	1205975040	2012934144	780070656	1245838976	1269753600	1076759808	1069029376
3539_H3H4_03	P68431	sp|P68431|H31_HUMAN	K[+84.057515]STGGK[+84.057515]APR	535.322	2	-	KtmaSTGGKtmaAPR	K9S10T11G12G13K14A15P16R17	KSTGGKAPR	H31_K9K14	0	0	under,ok,ok,ok,ok,ok,ok,ok,ok	under	under	RS	countable	2754714368	5602303488	3178987008	925935104	1841549056	130542288	304744800	288355520	186277600	193211680
3539_H3H4_03	P68431	sp|P68431|H31_HUMAN	K[+98.073165]SAPATGGVK[+84.057515]K[+42.010565]PHR	553.33	3		Ktma_me1SAPATGGVKtmaKacPHR	K27me1S28A29P30A31T32G33G34V35K36K37acP38H39R40	KSAPATGGVKKPHR	H31_K27me1K36K37ac	1	1	ok,ok,ok,ok,ok,ok,ok,ok,ok,ok,ok,ok,ok,ok	ok	ok	RS	desired	81339760	30100120	107599984	99009952	78408080	18185920	26410864	19854776	24757304	17592996
3539_H3H4_03	P68431	sp|P68431|H31_HUMAN	K[+98.073165]SAPATGGVK[+84.057515]K[+84.057515]PHR	567.345	3	-	Ktma_me1SAPATGGVKtmaKtmaPHR	K27me1S28A29P30A31T32G33G34V35K36K37P38H39R40	KSAPATGGVKKPHR	H31_K27me1K36K37	1	1	ok,ok,ok,ok,ok,ok,ok,ok,ok,ok,ok,ok,ok,ok	ok	ok	RS	desired	29002989568	14126215168	27413305344	19291774976	15240400896	6842134528	12515336192	6860802048	8534415360	5567050752
3539_H3H4_03	P68431	sp|P68431|H31_HUMAN	K[+98.073165]S[+84.057515]APATGGVK[+84.057515]K[+84.057515]PHR	595.365	3	-	Ktma_me1StmaAPATGGVKtmaKtmaPHR	K27me1S28A29P30A31T32G33G34V35K36K37P38H39R40	KSAPATGGVKKPHR	H31_K27me1K36K37	1	1	ok,over,ok,ok,ok,ok,ok,ok,ok,ok,ok,ok,ok,ok	over	over	RS	countable	334028608	474611072	424049024	424377344	379936256	168847216	278335680	166021312	120749616	140660752
3539_H3H4_03	P68431	sp|P68431|H31_HUMAN	K[+98.073165]S[+84.057515]APATGGVK[+84.057515]K[+84.057515]PHR	892.543	2	-	Ktma_me1StmaAPATGGVKtmaKtmaPHR	K27me1S28A29P30A31T32G33G34V35K36K37P38H39R40	KSAPATGGVKKPHR	H31_K27me1K36K37	1	1	ok,over,ok,ok,ok,ok,ok,ok,ok,ok,ok,ok,ok,ok	over	over	RS	countable	504163648	729346688	707364736	617176384	691900032	307054144	434628128	257121952	226030768	280708512
3539_H3H4_03	P68431	sp|P68431|H31_HUMAN	QLATK[+42.010565]AAR	450.767	2		QLATKacAAR	Q19L20A21T22K23acA24A25R26	QLATKAAR	H31_K23ac	0	0	under,ok,ok,ok,ok,ok,ok,ok	ok	under	WS	unassignable	526765024	391691872	447053600	469901248	369386400	639210496	875370368	640331648	854863808	685566976
3539_H3H4_03	P68431	sp|P68431|H31_HUMAN	QLATK[+84.057515]AAR	471.79	2		QLATKtmaAAR	Q19L20A21T22K23A24A25R26	QLATKAAR	H31_K23	0	0	under,ok,ok,ok,ok,ok,ok,ok	ok	under	WS	unassignable	1878170240	1456850944	1801675904	1890555520	1532581632	305014880	491353056	327700480	466494912	375235808
3539_H3H4_03	P68431	sp|P68431|H31_HUMAN	Q[+84.057515]LATK[+42.010565]AAR	492.795	2	-	QtmaLATKacAAR	Q19L20A21T22K23acA24A25R26	QLATKAAR	H31_K23ac	1	1	ok,ok,ok,ok,ok,ok,ok,ok	ok	ok	WS	unassignable	263813760	163751600	294583904	146662064	82761184	185178752	203726944	151061392	124241072	160741152
3539_H3H4_03	P68431	sp|P68431|H31_HUMAN	SAPATGGVK[+28.0313]K[+84.057515]PHR	709.417	2		SAPATGGVKme2KtmaPHR	S28A29P30A31T32G33G34V35K36me2K37P38H39R40	SAPATGGVKKPHR	H31_K36me2K37	0	0	under,ok,ok,ok,ok,ok,ok,ok,ok,ok,ok,ok,ok	ok	under	WS	unassignable	718951808	490283712	707625792	627883520	547834432	112030264	202890768	126692088	169239632	163357184
3539_H3H4_03	P68431	sp|P68431|H31_HUMAN	SAPATGGVK[+84.057515]K[+84.057515]PHR	737.43	2	-	SAPATGGVKtmaKtmaPHR	S28A29P30A31T32G33G34V35K36K37P38H39R40	SAPATGGVKKPHR	H31_K36K37	0	0	under,ok,ok,ok,ok,ok,ok,ok,ok,ok,ok,ok,ok	ok	under	WS	unassignable	949444736	754518976	856807616	851884864	694154176	241172896	391721824	321583008	301531200	230933072
3539_H3H4_03	P68431	sp|P68431|H31_HUMAN	STGGK[+42.010565]APR	408.222	2	-	STGGKacAPR	S10T11G12G13K14acA15P16R17	STGGKAPR	H31_K14ac	0	0	under,ok,ok,ok,ok,ok,ok,ok	ok	under	WS	unassignable	5439823	1228798	3135668	8691356	1216059	44676056	62262828	62960116	80592816	45101344
3539_H3H4_03	P68431	sp|P68431|H31_HUMAN	S[+84.057515]APATGGVK[+84.057515]K[+84.057515]PHR	779.459	2	-	StmaAPATGGVKtmaKtmaPHR	S28A29P30A31T32G33G34V35K36K37P38H39R40	SAPATGGVKKPHR	H31_K36K37	1	1	ok,ok,ok,ok,ok,ok,ok,ok,ok,ok,ok,ok,ok	over	ok	WS	unassignable	1502121984	752417664	1569326336	1311607552	1129639552	649917056	945476416	610785664	528197664	433999936
3539_H3H4_03	P68431	sp|P68431|H31_HUMAN	S[+84.057515]TGGK[+42.010565]APR	450.251	2	-	StmaTGGKacAPR	S10T11G12G13K14acA15P16R17	STGGKAPR	H31_K14ac	1	1	ok,ok,ok,ok,ok,ok,ok,ok	over	ok	WS	unassignable	722531136	477530240	733851008	455419456	440443328	571798080	567758976	432421408	335566208	340589120
3539_H3H4_03	P68431	sp|P68431|H31_HUMAN	S[+84.057515]TGGK[+84.057515]APR	471.274	2	-	StmaTGGKtmaAPR	S10T11G12G13K14A15P16R17	STGGKAPR	H31_K14	1	1	ok,ok,ok,ok,ok,ok,ok,ok	over	ok	WS	unassignable	842027520	634344064	882808000	581297408	522182944	154629760	176122544	154613920	128135440	133249744
3539_H3H4_03	P68431	sp|P68431|H31_HUMAN	YQK[+84.057515]STELLIR	667.888	2	-	YQKtmaSTELLIR	Y54Q55K56S57T58E59L60L61I62R63	YQKSTELLIR	H31_K56	0	0	under,ok,ok,ok,ok,ok,ok,ok,ok,ok	ok	under	RS	countable	721276608	1502192256	1005794112	242474976	512796640	138929984	325348800	257738864	142936560	129843288
3539_H3H4_03	P68431	sp|P68431|H31_HUMAN	Y[+168.11503]QK[+84.057515]STELLIR	751.945	2	-	Ytma_tmaQKtmaSTELLIR	Y54Q55K56S57T58E59L60L61I62R63	YQKSTELLIR	H31_K56	0	0	over,ok,ok,ok,ok,ok,ok,ok,ok,ok	over	over	RS	countable	925603328	683734592	1146636800	1241058816	835624640	790944576	1856126592	836134528	1401609600	3776195072
3539_H3H4_03	P68431	sp|P68431|H31_HUMAN	Y[+84.057515]QK[+84.057515]STELLIR	709.916	2	-	YtmaQKtmaSTELLIR	Y54Q55K56S57T58E59L60L61I62R63	YQKSTELLIR	H31_K56	1	1	ok,ok,ok,ok,ok,ok,ok,ok,ok,ok	over	ok	RS	desired	35358195712	20885006336	37716373504	31275655168	21097791488	18966542336	44834070528	20434530304	20817371136	27209990144
3539_H3H4_03	P68431	sp|P68431|H31_HUMAN	Y[+84.057515]QK[+84.057515]S[+84.057515]TELLIR	751.945	2	-	YtmaQKtmaStmaTELLIR	Y54Q55K56S57T58E59L60L61I62R63	YQKSTELLIR	H31_K56	1	1	ok,ok,ok,over,ok,ok,ok,ok,ok,ok	over	over	RS	countable	333486880	222474368	380525888	417835264	262840192	376592096	833485824	328422304	457290720	2109801088
3539_H3H4_03	P68431	sp|P68431|H31_HUMAN	K[+112.088815]STGGK[+42.010565]APR	528.314	2		Ktma_me2STGGKacAPR	K9me2S10T11G12G13K14acA15P16R17	KSTGGKAPR	H31_K9me2K14ac	1	1	ok,ok,ok,ok,ok,ok,ok,ok,ok	ok	ok	RS	desired	109790000000	101850000000	122161000000	146366000000	100255000000	103619000000	166447000000	126223000000	171075000000	150005000000
3539_H3H4_03	P68431	sp|P68431|H31_HUMAN	K[+112.088815]STGGK[+84.057515]APR	549.337	2		Ktma_me2STGGKtmaAPR	K9me2S10T11G12G13K14A15P16R17	KSTGGKAPR	H31_K9me2K14	1	1	ok,ok,ok,ok,ok,ok,ok,ok,ok	ok	ok	RS	desired	146008000000	121256000000	153447000000	164796000000	124729000000	26922807296	44384952320	32465588224	42479788032	32693704704
3539_H3H4_03	P68431	sp|P68431|H31_HUMAN	K[+126.06808]QLATK[+84.057515]AAR	598.872	2		Ktma_acQLATKtmaAAR	K18acQ19L20A21T22K23A24A25R26	KQLATKAAR	H31_K18acK23	1	1	ok,ok,ok,ok,ok,ok,ok,ok,ok	ok	ok	RS	desired	25502515200	24020279296	24443449344	28138977280	23201447936	22276460544	37224710144	25531269120	36636123136	31191793664
3539_H3H4_03	P68431	sp|P68431|H31_HUMAN	K[+126.06808]STGGK[+84.057515]APR	556.327	2		Ktma_acSTGGKtmaAPR	K9acS10T11G12G13K14A15P16R17	KSTGGKAPR	H31_K9acK14	1	1	ok,ok,ok,ok,ok,ok,ok,ok,ok	ok	ok	RS	desired	1015448064	917870400	967867456	996277824	869707840	1612355328	2275513344	1956648576	2363673344	1847456000
3539_H3H4_03	P68431	sp|P68431|H31_HUMAN	K[+126.104465]STGGK[+84.057515]APR	556.345	2		Ktma_me3STGGKtmaAPR	K9me3S10T11G12G13K14A15P16R17	KSTGGKAPR	H31_K9me3K14	1	1	ok,ok,ok,ok,ok,ok,ok,ok,ok	ok	ok	RS	desired	91178008576	77568942080	98115043328	104543000000	81853775872	17920477184	29464645632	21981853696	28423081984	21554259968
3539_H3H4_03	P68431	sp|P68431|H31_HUMAN	K[+98.073165]STGGK[+42.010565]APR	521.306	2		Ktma_me1STGGKacAPR	K9me1S10T11G12G13K14acA15P16R17	KSTGGKAPR	H31_K9me1K14ac	1	1	ok,ok,ok,ok,ok,ok,ok,ok,ok	ok	ok	RS	desired	42394624000	34605072384	44148539392	43869868032	30132377600	32612245504	50899599360	34544263168	46315405312	36999827456
3539_H3H4_03	P68431	sp|P68431|H31_HUMAN	K[+98.073165]STGGK[+84.057515]APR	542.33	2		Ktma_me1STGGKtmaAPR	K9me1S10T11G12G13K14A15P16R17	KSTGGKAPR	H31_K9me1K14	1	1	ok,ok,ok,ok,ok,ok,ok,ok,ok	ok	ok	RS	desired	51370598400	38409396224	56129200128	49396424704	36435619840	7824511488	12759100416	9105628160	11119101952	6741012992
3539_H3H4_03	P68432	sp|P68431|H31_HUMAN	K[+168.11503]QLATK[+84.057515]AAR	619.895	2		Ktma_tma QLATKtmaAAR	K18Q19L20A21T22K23A24A25R26	KQLATKAAR	H31_K18K23	1	1		ok	ok	RS	desired	535211261952	403843657728	525350506496	506700750848	420180234240	82891105280	129957638144	102876485632	116537114624	102536354816
3539_H3H4_03	P68433	sp|P68431|H31_HUMAN	K[+126.104465]STGGK[+42.010565]APR	535.3218, 357.2170	2, 3		Ktma_me3STGGKacAPR	K9me3S10T11G12G13K14acA15P16R17	KSTGGKAPR	H31_K9me3K14ac	1	1		ok	ok	RS	desired	50354820288	50352745312	53874690784	66612847168	45379222000	66717038400	97215190720	80137479744	106328759552	95916115360

## Sheet: Prop_unambiguous ID
Identifying Node	PTMs ambiguity	Annotated Sequence	Modifications	First Scan	Protein Accessions	m/z [Da]	Charge	# Missed Cleavages	Expectation Value	Ions Score
Mascot (H7)		kSAPATGGVkkPHR	K1(Trimethyl); K10(Propionyl); K11(Propionyl)	3793	Q16695; P68431; Q71DI3	397.738	4	0	0.000196621	52
Mascot (J7)		STGGkAPR	K5(Acetyl)	5634	P84243; Q16695; Q6NXT2; P68431; Q71DI3	408.222	2	0	0.000265924	42
Mascot (H7)		AVTYTEHAkR	K9(Propionyl)	3723	P62805	411.219	3	0	0.0016589	33
Mascot (K7)		lATkAAR	N-Term(Propionyl); K4(Acetyl)	10141	P84243; P0DPK5; Q6NXT2; P68431; Q71DI3	414.751	2	0	0.000535727	34
Mascot (E7)		lATkAAR	N-Term(Propionyl); K4(Propionyl)	8647	P84243; P0DPK5; Q6NXT2; P68431; Q71DI3	421.758	2	0	0.000840918	34
Mascot (K7)		DAVTYTEHAkR	K10(Propionyl)	5599	P62805	449.561	3	0	9.77645e-05	41
Mascot (K7)		QLATkAAR	K5(Acetyl)	12671	P84243; Q6NXT2; P68431; Q71DI3	450.766	2	0	4.30021e-05	50
Mascot (L7)		QLATkAAR	K5(Propionyl)	11837	P84243; Q6NXT2; P68431; Q71DI3	457.773	2	0	0.000781574	38
Mascot (F7)		DNIQGITkPAIR	K8(Propionyl)	9159	P62805	461.265	3	0	0.000456582	43
Mascot (J7)		eIAQDFk	N-Term(Propionyl); K7(Propionyl)	19377	P84243; Q16695; P68431; Q71DI3	481.745	2	0	3.47027e-05	42
Mascot (J7)		kSAPATGGVkkPH	N-Term(Propionyl); K1(Dimethyl); K10(Dimethyl); K11(Propionyl)	4584	Q16695; P68431; Q71DI3	482.62	3	0	0.000108249	53
Mascot (B7)		qLATkAAR	N-Term(Propionyl); K5(Propionyl)	8834	P84243; Q6NXT2; P68431; Q71DI3	485.787	2	0	0.00116001	35
Mascot (C7)		gLGkGGAkR	N-Term(Propionyl); K4(Acetyl); K8(Acetyl)	7214	P62805	492.285	2	0	0.000415358	37
Mascot (K7)		kSTGGkAPR	K1(Acetyl); K6(Acetyl)	3088	P84243; Q16695; Q6NXT2; P68431; Q71DI3	493.274	2	0	0.00030398	40
Mascot (K7)		gVkkPHR	N-Term(Propionyl); K3(Propionyl); K4(Propionyl)	7494	P84243; Q16695; P68431; Q71DI3	495.298	2	0	0.00300743	32
Mascot (J7)		GGVkkPHR	K4(Propionyl); K5(Propionyl)	5222	P84243; Q16695; P68431; Q71DI3	495.795	2	0	0.00125657	36
Mascot (F7)		dAVTYTEH	N-Term(Propionyl)	7960	P62805	496.221	2	0	2.14289e-07	60
Mascot (B7)		PkDIQLAR	K2(Propionyl)	14930	P84243; Q16695; Q6NXT2; P68431; Q71DI3	498.795	2	0	0.000199915	42
Mascot (L7)		gLGkGGAkR	N-Term(Propionyl); K4(Propionyl); K8(Acetyl)	9125	P62805	499.292	2	0	5.55943e-05	46
Mascot (A7)		KsTGGkAPR	S2(Propionyl); K6(Acetyl)	3239	P84243; Q16695; Q6NXT2; P68431; Q71DI3	500.282	2	0	0.000323188	41
Mascot (L7)		gkGGkGLGk	N-Term(Propionyl); K2(Propionyl); K5(Acetyl); K9(Propionyl)	15577	P62805	506.295	2	0	0.000521312	31
Mascot (L7)		gLGkGGAkR	N-Term(Propionyl); K4(Propionyl); K8(Propionyl)	9987	P62805	506.3	2	0	0.000212539	40
Mascot (G7)		kSTGGkAPR	N-Term(Propionyl); K1(Methyl); K6(Acetyl)	3927	P84243; Q16695; Q6NXT2; P68431; Q71DI3	507.289	2	0	0.000111063	47
Mascot (B7)		kSTGGkAPR	K1(Propionyl); K6(Propionyl)	3518	P84243; Q16695; Q6NXT2; P68431; Q71DI3	507.289	2	0	3.3233e-06	62
Mascot (H7)		kSTGGkAPR	N-Term(Propionyl); K6(Propionyl)	3804	P84243; Q16695; Q6NXT2; P68431; Q71DI3	507.29	2	0	4.23224e-05	51
Mascot (B7)		gkGGkGLGkGGAkR	N-Term(Propionyl); K2(Propionyl); K5(Propionyl); K9(Propionyl); K13(Acetyl)	10267	P62805	512.966	3	0	0.00065725	44
Mascot (D7)		gkGGkGLGk	N-Term(Propionyl); K2(Propionyl); K5(Propionyl); K9(Propionyl)	14709	P62805	513.303	2	0	0.000162712	37
Mascot (G7)		kSTGGkAPR	N-Term(Propionyl); K1(Dimethyl); K6(Acetyl)	4016	P84243; Q16695; Q6NXT2; P68431; Q71DI3	514.298	2	0	0.00565377	31
Mascot (J7)		ksTGGkAPR	K1(Dimethyl); S2(Propionyl); K6(Acetyl)	3284	P84243; Q16695; Q6NXT2; P68431; Q71DI3	514.298	2	0	0.000705242	40
Mascot (J7)		kSTGGkAPR	N-Term(Propionyl); K1(Methyl); K6(Propionyl)	3623	P84243; Q16695; Q6NXT2; P68431; Q71DI3	514.298	2	0	0.00287964	34
Mascot (G7)		gkGGkGLGkGGAkR	N-Term(Propionyl); K2(Propionyl); K5(Propionyl); K9(Propionyl); K13(Propionyl)	11065	P62805	517.638	3	0	7.81314e-07	73
Mascot (F7)		gkGGkGLGkGGAkr	N-Term(Propionyl); K2(Propionyl); K5(Propionyl); K9(Propionyl); K13(Acetyl); R14(Methyl)	10634	P62805	517.638	3	0	9.973e-07	72
Mascot (C7)		QGITkPAIR	K5(Propionyl)	11529	P62805	520.316	2	0	0.000259597	41
Mascot (J7)		kSTGGkAPR	N-Term(Propionyl); K1(Acetyl); K6(Acetyl)	6089	P84243; Q16695; Q6NXT2; P68431; Q71DI3	521.287	2	0	0.000912074	33
Mascot (F7)		kSTGGkAPR	N-Term(Propionyl); K1(Trimethyl); K6(Acetyl)	3311	P84243; Q16695; Q6NXT2; P68431; Q71DI3	521.305	2	0	0.00029546	45
Mascot (C7)		vFLENVIR	N-Term(Propionyl)	18493	P62805	523.305	2	0	0.00026549	43
Mascot (B7)		dAVTyTEH	N-Term(Propionyl); Y5(Propionyl)	11895	P62805	524.235	2	0	1.98153e-06	50
Mascot (B7)		kSAPATGGVkkPHR	K1(Dimethyl); K10(Propionyl); K11(Propionyl)	3807	Q16695; P68431; Q71DI3	525.309	3	0	5.63647e-06	67
Mascot (F7)		kSTGGkAPR	N-Term(Propionyl); K1(Acetyl); K6(Propionyl)	6340	P84243; Q16695; Q6NXT2; P68431; Q71DI3	528.295	2	0	9.8662e-05	45
Mascot (G7)		kSTGGkAPR	N-Term(Propionyl); K1(Propionyl); K6(Acetyl)	7048	P84243; Q16695; Q6NXT2; P68431; Q71DI3	528.295	2	0	0.00197765	32
Mascot (C7)		kSTGGkAPR	N-Term(Propionyl); K1(Trimethyl); K6(Propionyl)	3591	P84243; Q16695; Q6NXT2; P68431; Q71DI3	528.313	2	0	0.000992484	40
Mascot (D7)		ksTGGkAPR	K1(Trimethyl); S2(Propionyl); K6(Propionyl)	3648	P84243; Q16695; Q6NXT2; P68431; Q71DI3	528.313	2	0	0.00759843	31
Mascot (E7)		TYTEHAkR	K7(Propionyl)	6819	P62805	531.272	2	0	0.000504561	31
Mascot (D7)		rDNIQGITkPAIR	N-Term(Propionyl); K9(Propionyl)	9305	P62805	531.974	3	1	0.00229607	35
Mascot (J7)		SGLIYEETR		16049	P62805	534.271	2	0	4.96644e-05	48
Mascot (J7)		kSAPATGGVkkPHR	N-Term(Propionyl); K1(Dimethyl); K10(Acetyl); K11(Acetyl)	4757	Q16695; P68431; Q71DI3	534.642	3	0	0.000899276	45
Mascot (A7)		ksAPATGGVkkPHR	K1(Dimethyl); S2(Propionyl); K10(Acetyl); K11(Acetyl)	4560	Q16695; P68431; Q71DI3	534.642	3	0	0.003275	40
Mascot (G7)		kSTGGkAPR	N-Term(Propionyl); K1(Propionyl); K6(Propionyl)	7318	P84243; Q16695; Q6NXT2; P68431; Q71DI3	535.303	2	0	0.000230924	43
Mascot (A7)		ksTGGkAPR	N-Term(Propionyl); K1(Methyl); S2(Propionyl); K6(Acetyl)	6945	P84243; Q16695; Q6NXT2; P68431; Q71DI3	535.303	2	0	0.000562948	39
Mascot (J7)		kQLATkAAR	K1(Acetyl); K6(Acetyl)	4530	P84243; Q6NXT2; P68431; Q71DI3	535.819	2	0	0.000303682	44
Mascot (F7)		dVVYALkR	N-Term(Propionyl); K7(Propionyl)	16095	P62805	538.31	2	0	0.000155252	41
Mascot (G7)		QDFkTDLR	K4(Propionyl)	18468	P84243; Q16695; P68431; Q71DI3	539.779	2	0	1.98231e-05	50
Mascot (E7)		QDFKtDLR	T5(Propionyl)	14290	P84243; Q16695; P68431; Q71DI3	539.779	2	0	0.000213881	39
Mascot (D7)		gkGGkGLGkG	N-Term(Propionyl); K2(Propionyl); K5(Propionyl); K9(Propionyl)	14091	P62805	541.814	2	0	0.00105238	32
Mascot (C7)		ksTGGkAPR	N-Term(Propionyl); K1(Methyl); S2(Propionyl); K6(Propionyl)	7961	P84243; Q16695; Q6NXT2; P68431; Q71DI3	542.311	2	0	0.00431847	32
Mascot (L7)		ksTGGkAPR	N-Term(Propionyl); K1(Dimethyl); S2(Propionyl); K6(Acetyl)	4997	P84243; Q16695; Q6NXT2; P68431; Q71DI3	542.311	2	0	0.00127741	37
Mascot (H7)		kQLATkAAR	K1(Acetyl); K6(Propionyl)	5233	P84243; Q6NXT2; P68431; Q71DI3	542.826	2	0	0.00147035	38
Mascot (A7)		yRPGTVALR	Y1(Propionyl)	6850	P84243; Q16695; Q6NXT2; P68431; Q71DI3	544.814	2	0	0.0016481	36
Mascot (C7)		yRPGTVALR	N-Term(Propionyl)	7243	P84243; Q16695; Q6NXT2; P68431; Q71DI3	544.814	2	0	0.00369041	33
Mascot (A7)		TGGVkkPHR	K5(Propionyl); K6(Propionyl)	5012	P84243; Q16695; P68431; Q71DI3	546.319	2	0	4.38313e-05	50
Mascot (F7)		ksTGGkAPR	N-Term(Propionyl); K1(Acetyl); S2(Propionyl); K6(Acetyl)	7671	P84243; Q16695; Q6NXT2; P68431; Q71DI3	549.301	2	0	2.63835e-05	48
Mascot (B7)		ksTGGkAPR	N-Term(Propionyl); K1(Dimethyl); S2(Propionyl); K6(Propionyl)	5210	P84243; Q16695; Q6NXT2; P68431; Q71DI3	549.319	2	0	0.000642036	40
Mascot (H7)		kStGGkAPR	N-Term(Propionyl); K1(Dimethyl); T3(Propionyl); K6(Propionyl)	5240	P84243; Q16695; Q6NXT2; P68431; Q71DI3	549.319	2	0	0.00634687	30
Mascot (D7)		ksTGGkAPR	N-Term(Propionyl); K1(Trimethyl); S2(Propionyl); K6(Acetyl)	4683	P84243; Q16695; Q6NXT2; P68431; Q71DI3	549.32	2	0	0.00645	30
Mascot (B7)		ksTGGkAPR	N-Term(Propionyl); K1(Propionyl); S2(Propionyl); K6(Acetyl)	8457	P84243; Q16695; Q6NXT2; P68431; Q71DI3	556.309	2	0	0.000452418	38
Mascot (C7)		kstGGKAPR	N-Term(Propionyl); K1(Trimethyl); S2(Propionyl); T3(Propionyl)	5068	P84243; Q16695; Q6NXT2; P68431; Q71DI3	556.327	2	0	0.0047471	31
Mascot (J7)		ksAPATGGVkkPHR	N-Term(Propionyl); K1(Methyl); S2(Propionyl); K10(Propionyl); K11(Propionyl)	8643	Q16695; P68431; Q71DI3	557.99	3	0	0.000264206	53
Mascot (K7)		TyTEHAkR	Y2(Propionyl); K7(Propionyl)	12043	P62805	559.285	2	0	6.32676e-05	43
Mascot (A7)		SGLIyEETR	Y5(Propionyl)	18701	P62805	562.284	2	0	0.000173472	43
Mascot (G7)		ksTGGkAPR	N-Term(Propionyl); K1(Propionyl); S2(Propionyl); K6(Propionyl)	9633	P84243; Q16695; Q6NXT2; P68431; Q71DI3	563.316	2	0	0.000275675	40
Mascot (D7)		kStGGkAPR	N-Term(Propionyl); K1(Propionyl); T3(Propionyl); K6(Propionyl)	9198	P84243; Q16695; Q6NXT2; P68431; Q71DI3	563.316	2	0	0.000228769	41
Mascot (C7)		kQLATkAAR	N-Term(Propionyl); K1(Acetyl); K6(Acetyl)	9585	P84243; Q6NXT2; P68431; Q71DI3	563.832	2	0	1.13986e-05	57
Mascot (D7)		MPkDIQLAR	K3(Propionyl)	17728	P84243; Q16695; Q6NXT2; P68431; Q71DI3	564.315	2	0	0.00038815	44
Mascot (G7)		gVLkVFLEN	N-Term(Propionyl); K4(Propionyl)	31149	P62805	565.826	2	0	7.78822e-05	44
Mascot (I7)		gkGGkGLGkGG	N-Term(Propionyl); K2(Propionyl); K5(Propionyl); K9(Propionyl)	13917	P62805	570.325	2	0	0.00243955	31
Mascot (G7)		kQLATkAAR	N-Term(Propionyl); K1(Propionyl); K6(Acetyl)	204	P84243; Q6NXT2; P68431; Q71DI3	570.839	2	0	4.30955e-05	53
Mascot (B7)		kQLATkAAR	N-Term(Propionyl); K1(Acetyl); K6(Propionyl)	10468	P84243; Q6NXT2; P68431; Q71DI3	570.84	2	0	1.02431e-05	60
Mascot (J7)		QkSTELLIR	K2(Propionyl)	14583	P84243; Q16695; Q6NXT2; P68431; Q71DI3	572.339	2	0	1.12465e-05	59
Mascot (J7)		yRPGTVALR	N-Term(Propionyl); Y1(Propionyl)	10177	P84243; Q16695; Q6NXT2; P68431; Q71DI3	572.827	2	0	0.00361031	33
Mascot (J7)		AQDFkTDLR	K5(Propionyl)	16686	P84243; Q16695; P68431; Q71DI3	575.297	2	0	6.61841e-05	45
Mascot (L7)		IQGITkPAIR	K6(Propionyl)	13678	P62805	576.858	2	0	0.00052057	38
Mascot (H7)		kGLGkGGAkR	N-Term(Propionyl); K1(Acetyl); K5(Acetyl); K9(Acetyl)	8501	P62805	577.337	2	0	0.0022541	31
Mascot (K7)		GkGLGkGGAkR	K2(Acetyl); K6(Acetyl); K10(Acetyl)	9525	P62805	577.832	2	0	0.00430075	32
Mascot (H7)		kQLATkAAr	N-Term(Propionyl); K1(Propionyl); K6(Acetyl); R9(Methyl)	11065	P84243; Q6NXT2; P68431; Q71DI3	577.847	2	0	0.00108344	40
Mascot (E7)		VTYTEHAkR	K8(Propionyl)	6833	P62805	580.806	2	0	0.00134538	33
Mascot (K7)		kGLGkGGAkR	N-Term(Propionyl); K1(Propionyl); K5(Acetyl); K9(Acetyl)	10976	P62805	584.345	2	0	0.00267168	32
Mascot (J7)		kQLAtkAAR	N-Term(Propionyl); K1(Propionyl); T5(Propionyl); K6(Methyl)	12264	P84243; Q6NXT2; P68431; Q71DI3	584.855	2	0	0.00654617	33
Mascot (K7)		kVFLENVIR	K1(Propionyl)	33996	P62805	587.353	2	0	0.0020271	34
Mascot (E7)		kGLGkGGAkR	N-Term(Propionyl); K1(Propionyl); K5(Propionyl); K9(Acetyl)	9051	P62805	591.352	2	0	1.73057e-05	56
Mascot (K7)		kQLAtkAAR	N-Term(Propionyl); K1(Acetyl); T5(Propionyl); K6(Acetyl)	12735	P84243; Q6NXT2; P68431; Q71DI3	591.844	2	0	0.000731996	40
Mascot (H7)		sGRGkGGkGLGkGGAkR	N-Term(Prot)(Acetyl); K5(Acetyl); K8(Acetyl); K12(Acetyl); K16(Acetyl)	5811	P62805	594.33	3	1	0.00396704	37
Mascot (F7)		dAVTYTEHAK	N-Term(Propionyl)	5919	P62805	595.787	2	0	2.07014e-05	40
Mascot (K7)		kQLAtkAAR	N-Term(Propionyl); K1(Propionyl); T5(Propionyl); K6(Acetyl)	13718	P84243; Q6NXT2; P68431; Q71DI3	598.853	2	0	0.00333983	35
Mascot (D7)		yRPGtVALR	N-Term(Propionyl); Y1(Propionyl); T5(Propionyl)	11872	P84243; Q16695; Q6NXT2; P68431; Q71DI3	600.84	2	0	0.00452991	32
Mascot (J7)		iQGITkPAIR	N-Term(Propionyl); K6(Propionyl)	14024	P62805	604.871	2	0	4.17131e-06	56
Mascot (I7)		gkGGkGLGkGGA	N-Term(Propionyl); K2(Propionyl); K5(Propionyl); K9(Propionyl)	14167	P62805	605.843	2	0	0.00197172	32
Mascot (A7)		gkGLGkGGAkR	N-Term(Propionyl); K2(Acetyl); K6(Acetyl); K10(Acetyl)	7324	P62805	605.848	2	0	0.00106862	38
Mascot (A7)		kQLAtkAAR	N-Term(Propionyl); K1(Propionyl); T5(Propionyl); K6(Propionyl)	12462	P84243; Q6NXT2; P68431; Q71DI3	605.861	2	0	0.00041997	44
Mascot (G7)		GGkGLGkGGAkR	K3(Acetyl); K7(Acetyl); K11(Acetyl)	9287	P62805	606.344	2	0	0.00486697	32
Mascot (E7)		rkSTGGkAPR	N-Term(Propionyl); K2(Propionyl); K7(Acetyl)	4269	P84243; Q16695; Q6NXT2; P68431; Q71DI3	606.346	2	1	0.000676513	39
Mascot (C10)		gkGGkGLGkGGAkRHR	N-Term(Propionyl); K2(Propionyl); K5(Propionyl); K9(Propionyl); K13(Acetyl)	6514	P62805	610.686	3	1	0.060231	36
Mascot (H7)		gkGLGkGGAkR	N-Term(Propionyl); K2(Propionyl); K6(Acetyl); K10(Acetyl)	8693	P62805	612.856	2	0	0.000525835	41
Mascot (E7)		GGkGLGkGGAkR	K3(Propionyl); K7(Acetyl); K11(Acetyl)	8481	P62805	613.353	2	0	0.000134856	48
Mascot (I7)		gGKGLGkGGAkR	N-Term(Propionyl); K7(Acetyl); K11(Acetyl)	9363	P62805	613.353	2	0	0.00101361	39
Mascot (J7)		kVFLENVIR	N-Term(Propionyl); K1(Propionyl)	22798	P62805	615.365	2	0	0.00145822	37
Mascot (H7)		iSGLIYEETR	N-Term(Propionyl)	15957	P62805	618.826	2	0	6.79536e-08	68
Mascot (G7)		kTVTAMDVVY	N-Term(Propionyl); K1(Propionyl)	24563	P62805	619.821	2	0	9.02441e-05	40
Mascot (K7)		gkGLGkGGAkR	N-Term(Propionyl); K2(Propionyl); K6(Propionyl); K10(Acetyl)	11121	P62805	619.863	2	0	0.00028695	46
Mascot (G7)		IMPkDIQLAR	K4(Propionyl)	20268	P84243; Q16695; Q6NXT2; P68431; Q71DI3	620.857	2	0	0.00449107	34
Mascot (G7)		dAVTYTEHAk	N-Term(Propionyl); K10(Propionyl)	10149	P62805	623.8	2	0	4.33451e-08	68
Mascot (B7)		gkGLGkGGAkR	N-Term(Propionyl); K2(Propionyl); K6(Propionyl); K10(Propionyl)	9970	P62805	626.872	2	0	6.41281e-05	49
Mascot (B7)		GGkGLGkGGAkR	K3(Propionyl); K7(Propionyl); K11(Propionyl)	10416	P62805	627.369	2	0	8.11648e-06	62
Mascot (D7)		gGKGLGkGGAkR	N-Term(Propionyl); K7(Propionyl); K11(Propionyl)	10546	P62805	627.369	2	0	0.000175941	48
Mascot (L7)		PATGGVkkPHR	K7(Propionyl); K8(Propionyl)	8785	Q16695; P68431; Q71DI3	630.365	2	0	0.00157167	35
Mascot (F7)		IAQDFkTDLR	K6(Propionyl)	16973	P84243; Q16695; P68431; Q71DI3	631.84	2	0	2.87299e-08	77
Mascot (G7)		NIQGITkPAIR	K7(Propionyl)	13002	P62805	633.876	2	0	0.00650358	32
Mascot (G7)		gGkGLGkGGAkR	N-Term(Propionyl); K3(Acetyl); K7(Acetyl); K11(Acetyl)	8027	P62805	634.359	2	0	3.40248e-07	74
Mascot (A7)		IAQDFktDLR	K6(Methyl); T7(Propionyl)	16939	P84243; Q16695; P68431; Q71DI3	638.848	2	0	5.96697e-06	55
Mascot (I7)		aMDVVYALkR	N-Term(Propionyl); K9(Propionyl)	20319	P62805	639.35	2	0	1.30741e-05	61
Mascot (A7)		aMDVVYALkr	N-Term(Propionyl); K9(Acetyl); R10(Methyl)	18754	P62805	639.35	2	0	0.00187246	39
Mascot (C7)		gGkGLGkGGAkR	N-Term(Propionyl); K3(Propionyl); K7(Acetyl); K11(Acetyl)	8115	P62805	641.365	2	0	0.000101023	51
Mascot (K7)		rkQLATkAAR	N-Term(Propionyl); K2(Acetyl); K7(Acetyl)	7028	P84243; Q6NXT2; P68431; Q71DI3	641.883	2	1	0.0010723	41
Mascot (K7)		LkVFLENVIR	K2(Propionyl)	33994	P62805	643.894	2	0	9.4203e-06	56
Mascot (C7)		aVTYTEHAkR	N-Term(Propionyl); K9(Propionyl)	6739	P62805	644.339	2	0	1.42282e-05	54
Mascot (J7)		iSGLIYEEtR	N-Term(Propionyl); T9(Propionyl)	18114	P62805	646.839	2	0	9.98257e-07	60
Mascot (A7)		iSGLIyEETR	N-Term(Propionyl); Y6(Propionyl)	18845	P62805	646.84	2	0	8.60822e-07	59
Mascot (J7)		isGLIYEETR	N-Term(Propionyl); S2(Propionyl)	20456	P62805	646.84	2	0	1.39548e-06	58
Mascot (L7)		gGkGLGkGGAkR	N-Term(Propionyl); K3(Propionyl); K7(Acetyl); K11(Propionyl)	10034	P62805	648.374	2	0	0.000295131	47
Mascot (C7)		gGkGLGkGGAkR	N-Term(Propionyl); K3(Acetyl); K7(Propionyl); K11(Propionyl)	8699	P62805	648.375	2	0	0.00334969	35
Mascot (A7)		gGkGLGkGGAkR	N-Term(Propionyl); K3(Propionyl); K7(Propionyl); K11(Acetyl)	8405	P62805	648.375	2	0	0.000101392	50
Mascot (K7)		rkQLATkAAR	N-Term(Propionyl); K2(Propionyl); K7(Acetyl)	7630	P84243; Q6NXT2; P68431; Q71DI3	648.89	2	1	0.00403193	37
Mascot (L7)		dAVTyTEHAk	N-Term(Propionyl); Y5(Propionyl); K10(Propionyl)	14767	P62805	651.814	2	0	3.63028e-07	58
Mascot (J7)		dAVTYtEHAk	N-Term(Propionyl); T6(Propionyl); K10(Propionyl)	13058	P62805	651.814	2	0	3.88097e-05	38
Mascot (E7)		gGkGLGkGGAkR	N-Term(Propionyl); K3(Propionyl); K7(Propionyl); K11(Propionyl)	8724	P62805	655.383	2	0	9.51216e-06	59
Mascot (L7)		rkQLATkAAR	N-Term(Propionyl); K2(Propionyl); K7(Propionyl)	7907	P84243; Q6NXT2; P68431; Q71DI3	655.898	2	1	0.00774853	34
Mascot (A7)		nIQGITkPAIR	N-Term(Propionyl); K7(Propionyl)	11789	P62805	661.892	2	0	0.000270518	43
Mascot (B7)		kVLRDNIQGITkPAIR	N-Term(Propionyl); K1(Propionyl); K12(Propionyl)	12898	P62805	664.064	3	1	0.00195295	45
Mascot (I7)		APATGGVkkPHR	K8(Propionyl); K9(Propionyl)	8716	Q16695; P68431; Q71DI3	665.882	2	0	0.000399124	46
Mascot (D7)		kVLrDNIQGITkPAIR	N-Term(Propionyl); K1(Propionyl); R4(Methyl); K12(Propionyl)	13390	P62805	668.737	3	1	0.00857501	39
Mascot (B7)		kQLATkAARk	N-Term(Propionyl); K1(Propionyl); K6(Propionyl); K10(Propionyl)	13147	P84243; Q6NXT2; P68431; Q71DI3	669.909	2	1	1.3976e-05	59
Mascot (G7)		TIMPkDIQLAR	K5(Propionyl)	20241	P84243; Q16695; Q6NXT2; P68431; Q71DI3	671.38	2	0	0.000368173	48
Mascot (J7)		isGLIyEETR	N-Term(Propionyl); S2(Propionyl); Y6(Propionyl)	23884	P62805	674.853	2	0	2.17391e-06	56
Mascot (C7)		dNIQGITKPAIR	N-Term(Propionyl)	7888	P62805	691.392	2	0	0.000520456	43
Mascot (H7)		kGGkGLGkGGAkR	K1(Acetyl); K4(Acetyl); K8(Acetyl); K12(Acetyl)	8173	P62805	691.398	2	0	7.59768e-09	94
Mascot (A7)		EIAQDFkTDLR	K7(Propionyl)	8965	P84243; Q16695; P68431; Q71DI3	696.36	2	0	2.45403e-06	64
Mascot (B7)		eIAQDFKTDLR	N-Term(Propionyl)	10453	P84243; Q16695; P68431; Q71DI3	696.362	2	0	3.4205e-05	54
Mascot (D7)		gkGGkGLGkGGAk	N-Term(Propionyl); K2(Propionyl); K5(Propionyl); K9(Propionyl); K13(Propionyl)	15137	P62805	697.902	2	0	0.000397993	42
Mascot (H7)		kGGkGLGkGGAkR	K1(Propionyl); K4(Acetyl); K8(Acetyl); K12(Acetyl)	8813	P62805	698.406	2	0	0.00793532	34
Mascot (A7)		dAVTYTEHAkR	N-Term(Propionyl); K10(Propionyl)	6865	P62805	701.851	2	0	1.54882e-07	68
Mascot (A7)		eIAQDFkTDLR	N-Term(Propionyl); K7(Methyl)	9740	P84243; Q16695; P68431; Q71DI3	703.369	2	0	8.27583e-06	61
Mascot (H7)		kGGkGLGkGGAkR	K1(Propionyl); K4(Propionyl); K8(Acetyl); K12(Acetyl)	9427	P62805	705.414	2	0	0.0098839	32
Mascot (K7)		SAPATGGVkkPHR	K9(Propionyl); K10(Propionyl)	8689	Q16695; P68431; Q71DI3	709.398	2	0	0.00304802	38
Mascot (J7)		yQkSTELLIR	N-Term(Propionyl); Y1(Propionyl); K3(Propionyl)	19959	P84243; Q16695; Q6NXT2; P68431; Q71DI3	709.897	2	0	3.10005e-05	57
Mascot (A7)		eIAQDFkTDLR	N-Term(Propionyl); K7(Dimethyl)	9741	P84243; Q16695; P68431; Q71DI3	710.376	2	0	2.14038e-05	56
Mascot (A7)		kTVTAMDVVYAL	N-Term(Propionyl); K1(Propionyl)	23286	P62805	711.881	2	0	0.000203121	40
Mascot (L7)		GKGGkGLGkGGAkR	K5(Propionyl); K9(Propionyl); K13(Acetyl)	11223	P62805	712.924	2	0	1.19857e-05	62
Mascot (I7)		SAPATGGVkkPHr	K9(Propionyl); K10(Propionyl); R13(Methyl)	9211	Q16695; P68431; Q71DI3	716.407	2	0	0.00297336	39
Mascot (I7)		SAPAtGGVkkPHR	T5(Propionyl); K9(Methyl); K10(Propionyl)	8445	Q16695; P68431; Q71DI3	716.408	2	0	0.00780128	35
Mascot (C7)		dNIQGITkPAIR	N-Term(Propionyl); K8(Propionyl)	11462	P62805	719.404	2	0	4.20366e-07	73
Mascot (F7)		dNIQGITkPAIr	N-Term(Propionyl); K8(Acetyl); R12(Methyl)	28659	P62805	719.406	2	0	0.00470417	33
Mascot (H7)		GkGGkGLGkGGAkR	K2(Acetyl); K5(Acetyl); K9(Acetyl); K13(Acetyl)	5510	P62805	719.909	2	0	4.01985e-08	85
Mascot (L7)		GKGGkGLGkGGAkR	K5(Propionyl); K9(Propionyl); K13(Propionyl)	11750	P62805	719.931	2	0	0.000112761	52
Mascot (E7)		VTIMPkDIQLAR	K6(Propionyl)	9504	P84243; Q16695; Q6NXT2; P68431; Q71DI3	720.915	2	0	0.000855821	45
Mascot (G7)		eIAQDFkTDLR	N-Term(Propionyl); K7(Propionyl)	19553	P84243; Q16695; P68431; Q71DI3	724.373	2	0	6.67667e-06	60
Mascot (H7)		GkGGkGLGkGGAkR	K2(Acetyl); K5(Propionyl); K9(Acetyl); K13(Acetyl)	5986	P62805	726.916	2	0	0.000661845	43
Mascot (J7)		dAVtYTEHAkR	N-Term(Propionyl); T4(Propionyl); K10(Propionyl)	8575	P62805	729.865	2	0	5.17832e-06	53
Mascot (A7)		kSAPATGGVkkPH	N-Term(Propionyl); K1(Acetyl); K10(Dimethyl); K11(Propionyl)	6293	Q16695; P68431; Q71DI3	730.417	2	0	0.0101139	34
Mascot (A7)		eIAQDFKtDLr	N-Term(Propionyl); T8(Propionyl); R11(Methyl)	17165	P84243; Q16695; P68431; Q71DI3	731.382	2	0	0.000682846	40
Mascot (G7)		kSAPATGGVkkPH	N-Term(Propionyl); K1(Propionyl); K10(Dimethyl); K11(Propionyl)	7561	Q16695; P68431; Q71DI3	737.423	2	0	0.000354866	49
Mascot (L7)		kSAPAtGGVkKPH	N-Term(Propionyl); K1(Propionyl); T6(Propionyl); K10(Dimethyl)	8027	Q16695; P68431; Q71DI3	737.425	2	0	0.00644974	36
Mascot (L7)		yQksTELLIR	N-Term(Propionyl); Y1(Propionyl); K3(Propionyl); S4(Propionyl)	26602	P84243; Q16695; Q6NXT2; P68431; Q71DI3	737.911	2	0	0.00116685	42
Mascot (I7)		kGGkGLGkGGAkR	N-Term(Propionyl); K1(Propionyl); K4(Propionyl); K8(Propionyl); K12(Acetyl)	10205	P62805	740.435	2	0	3.80069e-05	56
Mascot (C7)		gKGGkGLGkGGAkR	N-Term(Propionyl); K5(Propionyl); K9(Propionyl); K13(Acetyl)	6357	P62805	740.933	2	0	3.31142e-07	77
Mascot (E7)		GkGGkGLGkGGAkR	K2(Propionyl); K5(Propionyl); K9(Propionyl); K13(Acetyl)	6228	P62805	740.933	2	0	0.00445656	34
Mascot (J7)		ksAPATGGVkkPH	N-Term(Propionyl); K1(Methyl); S2(Propionyl); K10(Dimethyl); K11(Propionyl)	7871	Q16695; P68431; Q71DI3	744.431	2	0	0.000504047	48
Mascot (J7)		kSAPATGGVkkPH	N-Term(Propionyl); K1(Propionyl); K10(Trimethyl); K11(Propionyl)	7114	Q16695; P68431; Q71DI3	744.432	2	0	0.00204395	42
Mascot (E7)		dNIQGItkPAIR	N-Term(Propionyl); T7(Propionyl); K8(Propionyl)	12629	P62805	747.419	2	0	2.27668e-06	65
Mascot (D7)		kGGkGLGkGGAkR	N-Term(Propionyl); K1(Propionyl); K4(Propionyl); K8(Propionyl); K12(Propionyl)	10764	P62805	747.443	2	0	1.47844e-05	59
Mascot (J7)		gkGGkGLGkGGAkR	N-Term(Propionyl); K2(Acetyl); K5(Acetyl); K9(Acetyl); K13(Acetyl)	7958	P62805	747.922	2	0	3.61286e-10	106
Mascot (C7)		gkGGkGLGkGGAKR	N-Term(Propionyl); K2(Propionyl); K5(Propionyl); K9(Propionyl)	7270	P62805	747.941	2	0	0.00225846	36
Mascot (J7)		vTIMPkDIQLAR	N-Term(Propionyl); K6(Propionyl)	18597	P84243; Q16695; Q6NXT2; P68431; Q71DI3	748.928	2	0	0.000210861	49
Mascot (C7)		gVLkVFLENVIR	N-Term(Propionyl); K4(Propionyl)	23263	P62805	749.952	2	0	1.54743e-06	72
Mascot (J7)		eIAQDFktDLR	N-Term(Propionyl); K7(Propionyl); T8(Propionyl)	18833	P84243; Q16695; P68431; Q71DI3	752.387	2	0	2.03727e-06	64
Mascot (E7)		gkGGkGLGkGGAkR	N-Term(Propionyl); K2(Acetyl); K5(Acetyl); K9(Acetyl); K13(Propionyl)	7814	P62805	754.93	2	0	1.01827e-07	82
Mascot (J7)		dAVtyTEHAkR	N-Term(Propionyl); T4(Propionyl); Y5(Propionyl); K10(Propionyl)	11126	P62805	757.876	2	0	9.5987e-05	37
Mascot (A7)		dAVTytEHAkR	N-Term(Propionyl); Y5(Propionyl); T6(Propionyl); K10(Propionyl)	12608	P62805	757.876	2	0	9.63637e-06	48
Mascot (E7)		dAVtYtEHAkR	N-Term(Propionyl); T4(Propionyl); T6(Propionyl); K10(Propionyl)	11929	P62805	757.877	2	0	1.13478e-05	48
Mascot (F7)		TVTAMDVVYALkR	K12(Propionyl)	23160	P62805	761.918	2	0	5.30112e-07	74
Mascot (B7)		TVTAMDVVYALkr	K12(Acetyl); R13(Methyl)	21867	P62805	761.918	2	0	4.82912e-06	65
Mascot (B7)		gkGGkGLGkGGAkR	N-Term(Propionyl); K2(Propionyl); K5(Propionyl); K9(Acetyl); K13(Acetyl)	9748	P62805	761.938	2	0	1.16373e-05	61
Mascot (C7)		gkGGkGLGkGGAkR	N-Term(Propionyl); K2(Propionyl); K5(Acetyl); K9(Acetyl); K13(Propionyl)	9468	P62805	761.938	2	0	0.00124696	41
Mascot (K7)		gkGGkGLGkGGAkR	N-Term(Propionyl); K2(Propionyl); K5(Acetyl); K9(Propionyl); K13(Acetyl)	11580	P62805	761.938	2	0	4.18383e-05	55
Mascot (L7)		gkGGkGLGkGGAkR	N-Term(Propionyl); K2(Acetyl); K5(Acetyl); K9(Propionyl); K13(Propionyl)	10935	P62805	761.939	2	0	0.00126933	40
Mascot (D7)		gkGGkGLGkGGAkR	N-Term(Propionyl); K2(Propionyl); K5(Propionyl); K9(Acetyl); K13(Propionyl)	9912	P62805	768.946	2	0	7.15699e-07	73
Mascot (F7)		gkGGkGLGkGGAkr	N-Term(Propionyl); K2(Propionyl); K5(Propionyl); K9(Acetyl); K13(Acetyl); R14(Methyl)	10053	P62805	768.946	2	0	1.02738e-06	72
Mascot (G7)		kTVTAMDVVYALK	N-Term(Propionyl); K1(Propionyl)	22209	P62805	775.929	2	0	9.04058e-07	67
Mascot (H7)		dNIQGITkPAIRR	N-Term(Propionyl); K8(Propionyl)	9790	P62805	797.456	2	1	0.00230835	35
Mascot (B7)		dNIQGItKPAIRR	N-Term(Propionyl); T7(Propionyl)	9744	P62805	797.456	2	1	0.000861592	40
Mascot (K7)		rEIAQDFkTDLR	N-Term(Propionyl); K8(Propionyl)	15265	P84243; Q16695; P68431; Q71DI3	802.424	2	1	0.000105034	48
Mascot (K7)		kTVTAMDVVYALk	N-Term(Propionyl); K1(Propionyl); K13(Propionyl)	33856	P62805	803.939	2	0	0.000142988	43
Mascot (B7)		gVLkVFLENVIRD	N-Term(Propionyl); K4(Propionyl)	25022	P62805	807.465	2	1	0.0031197	43
Mascot (B7)		rVTIMPkDIQLAR	N-Term(Propionyl); K7(Propionyl)	11802	P84243; Q16695; Q6NXT2; P68431; Q71DI3	826.978	2	1	9.29673e-05	54
Mascot (D7)		kSAPATGGVkkPHR	N-Term(Propionyl); K1(Propionyl); K10(Propionyl); K11(Propionyl)	7963	Q16695; P68431; Q71DI3	829.471	2	0	2.9042e-06	71
Mascot (F7)		kSAPAtGGVkkPHR	N-Term(Propionyl); K1(Trimethyl); T6(Propionyl); K10(Methyl); K11(Propionyl)	5756	Q16695; P68431; Q71DI3	829.49	2	0	0.0055531	40
Mascot (G7)		kTVTAMDVVyALk	N-Term(Propionyl); K1(Propionyl); Y10(Propionyl); K13(Propionyl)	31186	P62805	831.955	2	0	0.000204158	46
Mascot (A7)		kSAPAtGGVkkPHR	N-Term(Propionyl); K1(Propionyl); T6(Propionyl); K10(Methyl); K11(Propionyl)	7819	Q16695; P68431; Q71DI3	836.48	2	0	0.00163852	44
Mascot (J7)		kSAPATGGVkkPHr	N-Term(Propionyl); K1(Propionyl); K10(Propionyl); K11(Propionyl); R14(Methyl)	8322	Q16695; P68431; Q71DI3	836.48	2	0	0.00130705	46
Mascot (B7)		ksAPATGGVkkPHR	N-Term(Propionyl); K1(Propionyl); S2(Propionyl); K10(Propionyl); K11(Propionyl)	9344	Q16695; P68431; Q71DI3	857.483	2	0	9.31254e-06	66
Mascot (D7)		iSGLIYEETRGVLkVFLENVIR	N-Term(Propionyl); K14(Propionyl)	25323	P62805	887.505	3	1	0.000362332	54
Mascot (B7)		vLRDNIQGITkPAIR	N-Term(Propionyl); K11(Propionyl)	11666	P62805	903.533	2	1	0.00309804	39
Mascot (I7)		ktVTAMDVVYALkR	N-Term(Propionyl); K1(Propionyl); T2(Propionyl); K13(Propionyl)	24462	P62805	910.003	2	0	1.53309e-07	83
Mascot (K7)		ktVTAMDVVYALkr	N-Term(Propionyl); K1(Propionyl); T2(Propionyl); K13(Acetyl); R14(Methyl)	31638	P62805	910.004	2	0	1.67068e-06	72
Mascot (H7)		gVLkVFLENVIRDAVTYTEHAkR	N-Term(Propionyl); K4(Propionyl); K22(Propionyl)	24985	P62805	942.85	3	1	0.00170467	43
Mascot (J7)		fQSSAVMALQEACEAYLVGLFEDtNLCAIHAkR	N-Term(Propionyl); T24(Propionyl); K32(Propionyl)	26173	P68431	949.966	4	0	0.000356774	35
Mascot (I7)		dAVTYtEHAKRkTVTAMDVVYALkR	N-Term(Propionyl); T6(Propionyl); K12(Propionyl); K24(Propionyl)	20552	P62805	1030.88	3	1	0.000326991	50
Mascot (H7)		fQSSAVMALQEACEAYLVGLFEDTNLCAIHAkr	N-Term(Propionyl); K32(Acetyl); R33(Methyl)	23339	P68431	1247.61	3	0	0.000184579	38

## Sheet: Prop_ambiguous ID
Identifying Node	PTMs ambiguity	Annotated Sequence	Modifications	First Scan	Protein Accessions	m/z [Da]	Charge	# Missed Cleavages	Expectation Value	Ions Score
Mascot (A7)	ambiguous	tGGkAPR	T1(Propionyl); K4(Acetyl)	4585	P84243; Q16695; Q6NXT2; P68431; Q71DI3	392.718	2	0	0.000354863	33
Mascot (A7)	ambiguous	tGGkAPR	N-Term(Propionyl); K4(Acetyl)	4585	P84243; Q16695; Q6NXT2; P68431; Q71DI3	392.718	2	0	0.000471044	32
Mascot (C7)	ambiguous	tGGkAPR	N-Term(Propionyl); K4(Propionyl)	5552	P84243; Q16695; Q6NXT2; P68431; Q71DI3	399.726	2	0	6.7185e-05	44
Mascot (C7)	ambiguous	tGGkAPR	T1(Propionyl); K4(Propionyl)	5552	P84243; Q16695; Q6NXT2; P68431; Q71DI3	399.726	2	0	6.7185e-05	44
Mascot (D7)	ambiguous	ksAPATGGVkkPHR	K1(Trimethyl); S2(Propionyl); K10(Propionyl); K11(Propionyl)	5343	Q16695; P68431; Q71DI3	411.745	4	0	3.13176e-05	62
Mascot (D7)	ambiguous	kSAPATGGVkkPHR	N-Term(Propionyl); K1(Trimethyl); K10(Propionyl); K11(Propionyl)	5343	Q16695; P68431; Q71DI3	411.745	4	0	3.13176e-05	62
Mascot (J7)	ambiguous	sTGGkAPR	N-Term(Propionyl); K5(Acetyl)	4617	P84243; Q16695; Q6NXT2; P68431; Q71DI3	436.234	2	0	0.000317117	38
Mascot (J7)	ambiguous	sTGGkAPR	S1(Propionyl); K5(Acetyl)	4617	P84243; Q16695; Q6NXT2; P68431; Q71DI3	436.234	2	0	0.000317117	38
Mascot (B7)	ambiguous	sTGGkAPR	S1(Propionyl); K5(Propionyl)	5411	P84243; Q16695; Q6NXT2; P68431; Q71DI3	443.243	2	0	4.55779e-06	57
Mascot (B7)	ambiguous	sTGGkAPR	N-Term(Propionyl); K5(Propionyl)	5411	P84243; Q16695; Q6NXT2; P68431; Q71DI3	443.243	2	0	4.55779e-06	57
Mascot (I7)	ambiguous	sTELLIR	S1(Propionyl)	11774	P84243; Q16695; Q6NXT2; P68431; Q71DI3	444.263	2	0	9.19307e-06	56
Mascot (I7)	ambiguous	sTELLIR	N-Term(Propionyl)	11774	P84243; Q16695; Q6NXT2; P68431; Q71DI3	444.263	2	0	9.19307e-06	56
Mascot (A7)	ambiguous	vVYALkr	N-Term(Propionyl); K6(Acetyl); R7(Methyl)	14271	P62805	480.797	2	0	0.000726863	38
Mascot (A7)	ambiguous	vVYALkR	N-Term(Propionyl); K6(Propionyl)	14271	P62805	480.797	2	0	0.000726863	38
Mascot (B7)	ambiguous	sAPATGGVkkPHR	S1(Propionyl); K9(Dimethyl); K10(Propionyl)	4994	Q16695; P68431; Q71DI3	482.612	3	0	0.00894987	34
Mascot (B7)	ambiguous	sAPATGGVkkPHR	N-Term(Propionyl); K9(Propionyl); K10(Dimethyl)	4994	Q16695; P68431; Q71DI3	482.612	3	0	0.00894987	34
Mascot (B7)	ambiguous	sAPATGGVkkPHR	S1(Propionyl); K9(Trimethyl); K10(Acetyl)	4994	Q16695; P68431; Q71DI3	482.612	3	0	0.00894987	34
Mascot (B7)	ambiguous	sAPATGGVkkPHR	N-Term(Propionyl); K9(Dimethyl); K10(Propionyl)	4994	Q16695; P68431; Q71DI3	482.612	3	0	0.00894987	34
Mascot (B7)	ambiguous	sAPATGGVkkPHR	N-Term(Propionyl); K9(Trimethyl); K10(Acetyl)	4994	Q16695; P68431; Q71DI3	482.612	3	0	0.00894987	34
Mascot (B7)	ambiguous	sAPATGGVkkPHR	N-Term(Propionyl); K9(Acetyl); K10(Trimethyl)	4994	Q16695; P68431; Q71DI3	482.612	3	0	0.00894987	34
Mascot (B7)	ambiguous	sAPATGGVkkPHr	N-Term(Propionyl); K9(Methyl); K10(Propionyl); R13(Methyl)	4994	Q16695; P68431; Q71DI3	482.612	3	0	0.00722465	35
Mascot (B7)	ambiguous	sAPATGGVkkPHR	S1(Propionyl); K9(Propionyl); K10(Dimethyl)	4994	Q16695; P68431; Q71DI3	482.612	3	0	0.00894987	34
Mascot (B7)	ambiguous	sAPATGGVkkPHR	S1(Propionyl); K9(Acetyl); K10(Trimethyl)	4994	Q16695; P68431; Q71DI3	482.612	3	0	0.00894987	34
Mascot (B7)	ambiguous	sAPATGGVkkPHr	S1(Propionyl); K9(Methyl); K10(Propionyl); R13(Methyl)	4994	Q16695; P68431; Q71DI3	482.612	3	0	0.00722465	35
Mascot (G7)	ambiguous	kSAPATGGVkkPH	N-Term(Propionyl); K1(Dimethyl); K10(Acetyl); K11(Trimethyl)	4661	Q16695; P68431; Q71DI3	482.62	3	0	0.00206877	41
Mascot (G7)	ambiguous	kSAPATGGVkkPH	N-Term(Propionyl); K1(Dimethyl); K10(Trimethyl); K11(Acetyl)	4661	Q16695; P68431; Q71DI3	482.62	3	0	0.00139544	42
Mascot (G7)	ambiguous	kSAPATGGVkkPH	N-Term(Propionyl); K1(Dimethyl); K10(Propionyl); K11(Dimethyl)	4661	Q16695; P68431; Q71DI3	482.62	3	0	0.00206877	41
Mascot (F7)	ambiguous	ksAPATGGVkkPH	K1(Trimethyl); S2(Propionyl); K10(Trimethyl); K11(Acetyl)	4572	Q16695; P68431; Q71DI3	487.291	3	0	0.00989188	34
Mascot (F7)	ambiguous	kSAPATGGVkkPH	N-Term(Propionyl); K1(Trimethyl); K10(Acetyl); K11(Trimethyl)	4572	Q16695; P68431; Q71DI3	487.291	3	0	0.00989188	34
Mascot (F7)	ambiguous	kSAPATGGVkkPH	N-Term(Propionyl); K1(Trimethyl); K10(Dimethyl); K11(Propionyl)	4572	Q16695; P68431; Q71DI3	487.291	3	0	0.00989188	34
Mascot (F7)	ambiguous	kSAPATGGVkkPH	N-Term(Propionyl); K1(Trimethyl); K10(Trimethyl); K11(Acetyl)	4572	Q16695; P68431; Q71DI3	487.291	3	0	0.00989188	34
Mascot (F7)	ambiguous	kSAPATGGVkkPH	N-Term(Propionyl); K1(Trimethyl); K10(Propionyl); K11(Dimethyl)	4572	Q16695; P68431; Q71DI3	487.291	3	0	0.00989188	34
Mascot (F7)	ambiguous	ksAPATGGVkkPH	K1(Trimethyl); S2(Propionyl); K10(Dimethyl); K11(Propionyl)	4572	Q16695; P68431; Q71DI3	487.291	3	0	0.00989188	34
Mascot (F7)	ambiguous	ksAPATGGVkkPH	K1(Trimethyl); S2(Propionyl); K10(Acetyl); K11(Trimethyl)	4572	Q16695; P68431; Q71DI3	487.291	3	0	0.00989188	34
Mascot (F7)	ambiguous	ksAPATGGVkkPH	K1(Trimethyl); S2(Propionyl); K10(Propionyl); K11(Dimethyl)	4572	Q16695; P68431; Q71DI3	487.291	3	0	0.00989188	34
Mascot (A7)	ambiguous	ksAPATGGVkkPH	K1(Trimethyl); S2(Propionyl); K10(Propionyl); K11(Propionyl)	6163	Q16695; P68431; Q71DI3	496.624	3	0	0.00374516	39
Mascot (A7)	ambiguous	kSAPATGGVkkPH	N-Term(Propionyl); K1(Trimethyl); K10(Propionyl); K11(Propionyl)	6163	Q16695; P68431; Q71DI3	496.624	3	0	0.00374516	39
Mascot (H7)	ambiguous	kSTGGkAPR	K1(Propionyl); K6(Acetyl)	3390	P84243; Q16695; Q6NXT2; P68431; Q71DI3	500.282	2	0	1.9474e-05	53
Mascot (H7)	ambiguous	kSTGGkAPR	N-Term(Propionyl); K6(Acetyl)	3390	P84243; Q16695; Q6NXT2; P68431; Q71DI3	500.282	2	0	2.96794e-05	51
Mascot (D7)	ambiguous	ksTGGkAPR	K1(Dimethyl); S2(Propionyl); K6(Propionyl)	3877	P84243; Q16695; Q6NXT2; P68431; Q71DI3	521.306	2	0	0.00124594	38
Mascot (D7)	ambiguous	kSTGGkAPR	N-Term(Propionyl); K1(Dimethyl); K6(Propionyl)	3877	P84243; Q16695; Q6NXT2; P68431; Q71DI3	521.306	2	0	0.000836563	40
Mascot (G7)	ambiguous	TGGVkkPHR	K5(Dimethyl); K6(Propionyl)	3810	P84243; Q16695; P68431; Q71DI3	532.321	2	0	0.00326633	31
Mascot (G7)	ambiguous	TGGVkkPHR	K5(Propionyl); K6(Dimethyl)	3810	P84243; Q16695; P68431; Q71DI3	532.321	2	0	0.00360628	30
Mascot (G7)	ambiguous	TGGVkkPHR	K5(Acetyl); K6(Trimethyl)	3810	P84243; Q16695; P68431; Q71DI3	532.321	2	0	0.00360628	30
Mascot (G7)	ambiguous	TGGVkkPHR	K5(Trimethyl); K6(Acetyl)	3810	P84243; Q16695; P68431; Q71DI3	532.321	2	0	0.00360628	30
Mascot (F7)	ambiguous	kSAPATGGVkkPHR	N-Term(Propionyl); K10(Propionyl); K11(Propionyl)	5541	Q16695; P68431; Q71DI3	534.642	3	0	0.000193291	52
Mascot (F7)	ambiguous	kSAPATGGVkkPHR	K1(Propionyl); K10(Propionyl); K11(Propionyl)	5541	Q16695; P68431; Q71DI3	534.642	3	0	0.000193291	52
Mascot (F7)	ambiguous	KsAPATGGVkkPHR	S2(Propionyl); K10(Propionyl); K11(Propionyl)	5541	Q16695; P68431; Q71DI3	534.642	3	0	0.000192846	52
Mascot (K7)	ambiguous	ksAPATGGVk	K1(Trimethyl); S2(Propionyl); K10(Propionyl)	7653	Q16695; P68431; Q71DI3	535.315	2	0	0.00493752	31
Mascot (K7)	ambiguous	kSAPATGGVk	N-Term(Propionyl); K1(Trimethyl); K10(Propionyl)	7653	Q16695; P68431; Q71DI3	535.315	2	0	0.00493752	31
Mascot (F7)	ambiguous	ksAPATGGVkkPHR	K1(Methyl); S2(Propionyl); K10(Propionyl); K11(Propionyl)	5237	Q16695; P68431; Q71DI3	539.313	3	0	0.000105411	55
Mascot (F7)	ambiguous	kSAPATGGVkkPHR	N-Term(Propionyl); K1(Methyl); K10(Propionyl); K11(Propionyl)	5237	Q16695; P68431; Q71DI3	539.313	3	0	0.000109367	55
Mascot (D7)	ambiguous	ksAPATGGVkkPHR	K1(Dimethyl); S2(Propionyl); K10(Acetyl); K11(Propionyl)	5290	Q16695; P68431; Q71DI3	539.314	3	0	0.000274854	51
Mascot (D7)	ambiguous	kSAPATGGVkkPHR	N-Term(Propionyl); K1(Dimethyl); K10(Acetyl); K11(Propionyl)	5290	Q16695; P68431; Q71DI3	539.314	3	0	0.000294511	51
Mascot (L7)	ambiguous	kSAPATGGVkkPHR	N-Term(Propionyl); K1(Acetyl); K10(Dimethyl); K11(Propionyl)	5964	Q16695; P68431; Q71DI3	539.314	3	0	0.000278036	51
Mascot (L7)	ambiguous	kSAPATGGVkkPHR	N-Term(Propionyl); K1(Acetyl); K10(Propionyl); K11(Dimethyl)	5964	Q16695; P68431; Q71DI3	539.314	3	0	0.000278036	51
Mascot (L7)	ambiguous	kSAPATGGVkkPHR	N-Term(Propionyl); K1(Acetyl); K10(Trimethyl); K11(Acetyl)	5964	Q16695; P68431; Q71DI3	539.314	3	0	0.000278036	51
Mascot (L7)	ambiguous	kSAPATGGVkkPHR	N-Term(Propionyl); K1(Acetyl); K10(Acetyl); K11(Trimethyl)	5964	Q16695; P68431; Q71DI3	539.314	3	0	0.000278036	51
Mascot (L7)	ambiguous	kQLATkAAR	N-Term(Propionyl); K6(Acetyl)	6784	P84243; Q6NXT2; P68431; Q71DI3	542.826	2	0	0.000861829	40
Mascot (L7)	ambiguous	kQLATkAAR	K1(Propionyl); K6(Acetyl)	6784	P84243; Q6NXT2; P68431; Q71DI3	542.826	2	0	0.000656782	41
Mascot (K7)	ambiguous	kSAPATGGVkkPHR	N-Term(Propionyl); K1(Dimethyl); K10(Propionyl); K11(Propionyl)	6581	Q16695; P68431; Q71DI3	543.986	3	0	0.000143977	55
Mascot (K7)	ambiguous	ksAPATGGVkkPHR	K1(Dimethyl); S2(Propionyl); K10(Propionyl); K11(Propionyl)	6581	Q16695; P68431; Q71DI3	543.986	3	0	0.000135611	56
Mascot (G7)	ambiguous	ksAPATGGVkkPHR	K1(Acetyl); S2(Propionyl); K10(Propionyl); K11(Propionyl)	5340	Q16695; P68431; Q71DI3	548.644	3	0	0.0018011	41
Mascot (G7)	ambiguous	kSAPATGGVkkPHR	N-Term(Propionyl); K1(Acetyl); K10(Propionyl); K11(Propionyl)	5340	Q16695; P68431; Q71DI3	548.644	3	0	0.0018011	41
Mascot (B7)	ambiguous	ksAPATGGVkkPHR	N-Term(Propionyl); K1(Methyl); S2(Propionyl); K10(Propionyl); K11(Dimethyl)	6575	Q16695; P68431; Q71DI3	548.657	3	0	0.00129655	46
Mascot (B7)	ambiguous	ksAPATGGVkkPHR	N-Term(Propionyl); K1(Methyl); S2(Propionyl); K10(Acetyl); K11(Trimethyl)	6575	Q16695; P68431; Q71DI3	548.657	3	0	0.00129655	46
Mascot (B7)	ambiguous	ksAPATGGVkkPHR	N-Term(Propionyl); K1(Methyl); S2(Propionyl); K10(Dimethyl); K11(Propionyl)	6575	Q16695; P68431; Q71DI3	548.657	3	0	0.00129655	46
Mascot (B7)	ambiguous	ksAPATGGVkkPHR	N-Term(Propionyl); K1(Methyl); S2(Propionyl); K10(Trimethyl); K11(Acetyl)	6575	Q16695; P68431; Q71DI3	548.657	3	0	0.00129655	46
Mascot (C7)	ambiguous	kQLATkAAr	K1(Propionyl); K6(Acetyl); R9(Methyl)	10824	P84243; Q6NXT2; P68431; Q71DI3	549.835	2	0	0.00945074	30
Mascot (C7)	ambiguous	kQLATkAAr	N-Term(Propionyl); K6(Acetyl); R9(Methyl)	10824	P84243; Q6NXT2; P68431; Q71DI3	549.835	2	0	0.00945074	30
Mascot (B7)	ambiguous	kQLATkAAR	N-Term(Propionyl); K6(Propionyl)	6792	P84243; Q6NXT2; P68431; Q71DI3	549.835	2	0	0.00821232	31
Mascot (B7)	ambiguous	kQLATkAAR	K1(Propionyl); K6(Propionyl)	6792	P84243; Q6NXT2; P68431; Q71DI3	549.835	2	0	0.00576058	32
Mascot (G7)	ambiguous	tYTEHAkR	T1(Propionyl); K7(Propionyl)	10717	P62805	559.286	2	0	7.03218e-05	41
Mascot (G7)	ambiguous	tYTEHAkR	N-Term(Propionyl); K7(Propionyl)	10717	P62805	559.286	2	0	7.03218e-05	41
Mascot (J7)	ambiguous	ksAPATGGVkkPHR	N-Term(Propionyl); K1(Propionyl); S2(Propionyl); K10(Acetyl); K11(Trimethyl)	6886	Q16695; P68431; Q71DI3	562.66	3	0	0.00237686	43
Mascot (J7)	ambiguous	ksAPATGGVkkPHR	N-Term(Propionyl); K1(Propionyl); S2(Propionyl); K10(Dimethyl); K11(Propionyl)	6886	Q16695; P68431; Q71DI3	562.66	3	0	0.00237686	43
Mascot (J7)	ambiguous	ksAPATGGVkkPHR	N-Term(Propionyl); K1(Propionyl); S2(Propionyl); K10(Trimethyl); K11(Acetyl)	6886	Q16695; P68431; Q71DI3	562.66	3	0	0.00237686	43
Mascot (J7)	ambiguous	ksAPATGGVkkPHR	N-Term(Propionyl); K1(Propionyl); S2(Propionyl); K10(Propionyl); K11(Dimethyl)	6886	Q16695; P68431; Q71DI3	562.66	3	0	0.00237686	43
Mascot (A7)	ambiguous	ATGGVkkPHR	K6(Acetyl); K7(Trimethyl)	3699	Q16695; P68431; Q71DI3	567.839	2	0	0.00152141	32
Mascot (A7)	ambiguous	ATGGVkkPHR	K6(Dimethyl); K7(Propionyl)	3699	Q16695; P68431; Q71DI3	567.839	2	0	0.00152141	32
Mascot (A7)	ambiguous	ATGGVkkPHR	K6(Trimethyl); K7(Acetyl)	3699	Q16695; P68431; Q71DI3	567.839	2	0	0.00152141	32
Mascot (A7)	ambiguous	ATGGVkkPHR	K6(Propionyl); K7(Dimethyl)	3699	Q16695; P68431; Q71DI3	567.839	2	0	0.00152141	32
Mascot (H7)	ambiguous	kTVTAMDVVYALkR	N-Term(Propionyl); K13(Propionyl)	15613	P62805	569.655	3	0	0.00387426	34
Mascot (H7)	ambiguous	kTVTAMDVVYALkR	K1(Propionyl); K13(Propionyl)	15613	P62805	569.655	3	0	0.00387426	34
Mascot (H7)	ambiguous	KtVTAMDVVYALkR	T2(Propionyl); K13(Propionyl)	15613	P62805	569.655	3	0	0.00387426	34
Mascot (G7)	ambiguous	tGGVkkPHR	T1(Propionyl); K5(Propionyl); K6(Propionyl)	6683	P84243; Q16695; P68431; Q71DI3	574.33	2	0	0.000204309	46
Mascot (G7)	ambiguous	tGGVkkPHR	N-Term(Propionyl); K5(Propionyl); K6(Propionyl)	6683	P84243; Q16695; P68431; Q71DI3	574.33	2	0	0.000261992	44
Mascot (D7)	ambiguous	kQLAtKAAR	N-Term(Propionyl); K1(Propionyl); T5(Propionyl)	15120	P84243; Q6NXT2; P68431; Q71DI3	577.847	2	0	0.000142825	49
Mascot (D7)	ambiguous	kQLATkAAR	N-Term(Propionyl); K1(Propionyl); K6(Propionyl)	15120	P84243; Q6NXT2; P68431; Q71DI3	577.847	2	0	0.000241994	47
Mascot (A7)	ambiguous	GkGLGkGGAkR	K2(Propionyl); K6(Acetyl); K10(Acetyl)	8701	P62805	584.843	2	0	0.00514507	31
Mascot (A7)	ambiguous	gKGLGkGGAkR	N-Term(Propionyl); K6(Acetyl); K10(Acetyl)	8701	P62805	584.843	2	0	0.00514507	31
Mascot (E7)	ambiguous	kTVTAMDVVYALkR	N-Term(Propionyl); K1(Propionyl); K13(Propionyl)	18550	P62805	588.33	3	0	3.03581e-06	68
Mascot (E7)	ambiguous	kTVTAMDVVYALkr	N-Term(Propionyl); K1(Propionyl); K13(Acetyl); R14(Methyl)	18550	P62805	588.33	3	0	3.03581e-06	68
Mascot (E7)	ambiguous	ktVTAMDVVYALkR	N-Term(Propionyl); T2(Propionyl); K13(Propionyl)	18550	P62805	588.33	3	0	5.14369e-06	66
Mascot (E7)	ambiguous	ktVTAMDVVYALkR	K1(Propionyl); T2(Propionyl); K13(Propionyl)	18550	P62805	588.33	3	0	5.14369e-06	66
Mascot (D7)	ambiguous	GkGLGkGGAkR	K2(Propionyl); K6(Propionyl); K10(Acetyl)	10106	P62805	591.851	2	0	0.000226103	45
Mascot (D7)	ambiguous	gKGLGkGGAkR	N-Term(Propionyl); K6(Propionyl); K10(Acetyl)	10106	P62805	591.851	2	0	0.000226103	45
Mascot (F7)	ambiguous	sGRGKGGkGLGkGGAkR	N-Term(Prot)(Acetyl); S1(Propionyl); K8(Acetyl); K12(Acetyl); K16(Acetyl)	5791	P62805	599.002	3	1	0.000776554	44
Mascot (F7)	ambiguous	sGrGkGGkGLGkGGAkR	N-Term(Prot)(Acetyl); R3(Methyl); K5(Acetyl); K8(Acetyl); K12(Acetyl); K16(Acetyl)	5791	P62805	599.002	3	1	0.000776554	44
Mascot (F7)	ambiguous	sGRGkGGkGLGkGGAkR	S1(Propionyl); K5(Acetyl); K8(Acetyl); K12(Acetyl); K16(Acetyl)	5791	P62805	599.002	3	1	0.000590435	45
Mascot (F7)	ambiguous	sGRGkGGkGLGkGGAkR	N-Term(Propionyl); K5(Acetyl); K8(Acetyl); K12(Acetyl); K16(Acetyl)	5791	P62805	599.002	3	1	0.000590435	45
Mascot (F7)	ambiguous	sGRGkGGkGLGkGGAkR	N-Term(Prot)(Acetyl); K5(Propionyl); K8(Acetyl); K12(Acetyl); K16(Acetyl)	5791	P62805	599.002	3	1	0.000776554	44
Mascot (K7)	ambiguous	sGrGkGGkGLGkGGAkR	N-Term(Prot)(Acetyl); R3(Methyl); K5(Propionyl); K8(Acetyl); K12(Acetyl); K16(Acetyl)	7169	P62805	603.675	3	1	0.000726099	44
Mascot (K7)	ambiguous	sGRGkGGkGLGkGGAkR	S1(Propionyl); K5(Propionyl); K8(Acetyl); K12(Acetyl); K16(Acetyl)	7169	P62805	603.675	3	1	0.000935397	43
Mascot (K7)	ambiguous	sGrGkGGkGLGkGGAkR	S1(Propionyl); R3(Methyl); K5(Acetyl); K8(Acetyl); K12(Acetyl); K16(Acetyl)	7169	P62805	603.675	3	1	0.000935397	43
Mascot (K7)	ambiguous	sGRGkGGkGLGkGGAkR	N-Term(Prot)(Acetyl); S1(Propionyl); K5(Methyl); K8(Acetyl); K12(Acetyl); K16(Acetyl)	7169	P62805	603.675	3	1	0.000935397	43
Mascot (K7)	ambiguous	sGrGKGGkGLGkGGAkR	N-Term(Prot)(Acetyl); S1(Propionyl); R3(Methyl); K8(Acetyl); K12(Acetyl); K16(Acetyl)	7169	P62805	603.675	3	1	0.000935397	43
Mascot (K7)	ambiguous	sGRGkGGkGLGkGGAkR	N-Term(Propionyl); K5(Propionyl); K8(Acetyl); K12(Acetyl); K16(Acetyl)	7169	P62805	603.675	3	1	0.000935397	43
Mascot (K7)	ambiguous	sGRGKGGkGLGkGGAkR	N-Term(Propionyl); S1(Propionyl); K8(Acetyl); K12(Acetyl); K16(Acetyl)	7169	P62805	603.675	3	1	0.000935397	43
Mascot (K7)	ambiguous	sGrGkGGkGLGkGGAkR	N-Term(Propionyl); R3(Methyl); K5(Acetyl); K8(Acetyl); K12(Acetyl); K16(Acetyl)	7169	P62805	603.675	3	1	0.000935397	43
Mascot (D7)	ambiguous	rkSAPATGGVkkPHR	N-Term(Propionyl); R1(Methyl); K2(Acetyl); K11(Propionyl); K12(Propionyl)	6355	Q16695; P68431; Q71DI3	605.351	3	1	0.0101456	37
Mascot (D7)	ambiguous	rkSAPATGGVkkPHR	N-Term(Propionyl); K2(Propionyl); K11(Propionyl); K12(Propionyl)	6355	Q16695; P68431; Q71DI3	605.351	3	1	0.0101456	37
Mascot (D7)	ambiguous	rKsAPATGGVkkPHR	N-Term(Propionyl); S3(Propionyl); K11(Propionyl); K12(Propionyl)	6355	Q16695; P68431; Q71DI3	605.351	3	1	0.0101456	37
Mascot (D7)	ambiguous	rksAPATGGVkkPHR	R1(Methyl); K2(Acetyl); S3(Propionyl); K11(Propionyl); K12(Propionyl)	6355	Q16695; P68431; Q71DI3	605.351	3	1	0.0101456	37
Mascot (D7)	ambiguous	RksAPATGGVkkPHR	K2(Propionyl); S3(Propionyl); K11(Propionyl); K12(Propionyl)	6355	Q16695; P68431; Q71DI3	605.351	3	1	0.0101456	37
Mascot (G7)	ambiguous	sGrGKGGkGLGkGGAkR	N-Term(Prot)(Acetyl); S1(Propionyl); R3(Methyl); K8(Propionyl); K12(Acetyl); K16(Acetyl)	6883	P62805	608.346	3	1	0.00151176	40
Mascot (A7)	ambiguous	sGRGkGGkGLGkGGAkR	S1(Propionyl); K5(Propionyl); K8(Propionyl); K12(Acetyl); K16(Acetyl)	6180	P62805	608.346	3	1	0.000123164	51
Mascot (A7)	ambiguous	sGrGkGGkGLGkGGAkR	N-Term(Prot)(Acetyl); R3(Methyl); K5(Propionyl); K8(Propionyl); K12(Acetyl); K16(Acetyl)	6180	P62805	608.346	3	1	0.000123164	51
Mascot (A7)	ambiguous	sGRGkGGkGLGkGGAkR	N-Term(Prot)(Acetyl); S1(Propionyl); K5(Methyl); K8(Propionyl); K12(Acetyl); K16(Acetyl)	6180	P62805	608.346	3	1	0.000123164	51
Mascot (A7)	ambiguous	sGRGkGGkGLGkGGAkR	N-Term(Propionyl); K5(Propionyl); K8(Propionyl); K12(Acetyl); K16(Acetyl)	6180	P62805	608.346	3	1	0.000123164	51
Mascot (A7)	ambiguous	sGrGkGGkGLGkGGAkR	N-Term(Propionyl); R3(Methyl); K5(Acetyl); K8(Propionyl); K12(Acetyl); K16(Acetyl)	6180	P62805	608.346	3	1	0.000123164	51
Mascot (G7)	ambiguous	sGRGKGGkGLGkGGAkR	N-Term(Propionyl); S1(Propionyl); K8(Propionyl); K12(Acetyl); K16(Acetyl)	6883	P62805	608.346	3	1	0.00151176	40
Mascot (A7)	ambiguous	sGrGkGGkGLGkGGAkR	S1(Propionyl); R3(Methyl); K5(Acetyl); K8(Propionyl); K12(Acetyl); K16(Acetyl)	6180	P62805	608.346	3	1	0.000123164	51
Mascot (J7)	ambiguous	rksAPATGGVkkPHR	N-Term(Propionyl); K2(Methyl); S3(Propionyl); K11(Propionyl); K12(Propionyl)	6768	Q16695; P68431; Q71DI3	610.023	3	1	0.000300606	53
Mascot (J7)	ambiguous	rksAPATGGVkkPHR	R1(Methyl); K2(Propionyl); S3(Propionyl); K11(Propionyl); K12(Propionyl)	6768	Q16695; P68431; Q71DI3	610.023	3	1	0.000300606	53
Mascot (J7)	ambiguous	rKsAPATGGVkkPHR	N-Term(Propionyl); R1(Methyl); S3(Propionyl); K11(Propionyl); K12(Propionyl)	6768	Q16695; P68431; Q71DI3	610.023	3	1	0.000300606	53
Mascot (J7)	ambiguous	rkSAPATGGVkkPHR	N-Term(Propionyl); R1(Methyl); K2(Propionyl); K11(Propionyl); K12(Propionyl)	6768	Q16695; P68431; Q71DI3	610.023	3	1	0.000300606	53
Mascot (H7)	ambiguous	PATGGVkkPHR	K7(Propionyl); K8(Dimethyl)	6653	Q16695; P68431; Q71DI3	616.365	2	0	0.000190129	45
Mascot (H7)	ambiguous	PATGGVkkPHR	K7(Trimethyl); K8(Acetyl)	6653	Q16695; P68431; Q71DI3	616.365	2	0	0.000190129	45
Mascot (H7)	ambiguous	PATGGVkkPHR	K7(Acetyl); K8(Trimethyl)	6653	Q16695; P68431; Q71DI3	616.365	2	0	0.000190129	45
Mascot (H7)	ambiguous	PATGGVkkPHR	K7(Dimethyl); K8(Propionyl)	6653	Q16695; P68431; Q71DI3	616.365	2	0	0.000190129	45
Mascot (C7)	ambiguous	sGRGkGGkGLGkGGAkR	N-Term(Prot)(Acetyl); S1(Propionyl); K5(Methyl); K8(Propionyl); K12(Propionyl); K16(Propionyl)	7309	P62805	617.69	3	1	0.00783919	32
Mascot (C7)	ambiguous	sGrGkGGkGLGkGGAkR	N-Term(Prot)(Acetyl); R3(Methyl); K5(Propionyl); K8(Propionyl); K12(Propionyl); K16(Propionyl)	7309	P62805	617.69	3	1	0.00783919	32
Mascot (C7)	ambiguous	sGrGkGGkGLGkGGAkR	S1(Propionyl); R3(Methyl); K5(Acetyl); K8(Propionyl); K12(Propionyl); K16(Propionyl)	7309	P62805	617.69	3	1	0.00783919	32
Mascot (C7)	ambiguous	sGRGkGGkGLGkGGAkR	S1(Propionyl); K5(Propionyl); K8(Propionyl); K12(Propionyl); K16(Propionyl)	7309	P62805	617.69	3	1	0.00783919	32
Mascot (C7)	ambiguous	sGrGKGGkGLGkGGAkR	N-Term(Prot)(Acetyl); S1(Propionyl); R3(Methyl); K8(Propionyl); K12(Propionyl); K16(Propionyl)	7309	P62805	617.69	3	1	0.00783919	32
Mascot (C7)	ambiguous	sGRGkGGkGLGkGGAkR	N-Term(Propionyl); K5(Propionyl); K8(Propionyl); K12(Propionyl); K16(Propionyl)	7309	P62805	617.69	3	1	0.00783919	32
Mascot (C7)	ambiguous	sGRGKGGkGLGkGGAkR	N-Term(Propionyl); S1(Propionyl); K8(Propionyl); K12(Propionyl); K16(Propionyl)	7309	P62805	617.69	3	1	0.00783919	32
Mascot (C7)	ambiguous	sGrGkGGkGLGkGGAkR	N-Term(Propionyl); R3(Methyl); K5(Acetyl); K8(Propionyl); K12(Propionyl); K16(Propionyl)	7309	P62805	617.69	3	1	0.00783919	32
Mascot (H7)	ambiguous	gGKGLGkGGAkR	N-Term(Propionyl); K7(Propionyl); K11(Acetyl)	9422	P62805	620.363	2	0	0.000796622	41
Mascot (H7)	ambiguous	GGkGLGkGGAkR	K3(Propionyl); K7(Propionyl); K11(Acetyl)	9422	P62805	620.363	2	0	0.000539824	43
Mascot (F7)	ambiguous	rKtVTAMDVVYALkR	N-Term(Propionyl); T3(Propionyl); K14(Propionyl)	17929	P62805	640.364	3	1	0.00150716	44
Mascot (F7)	ambiguous	rkTVTAMDVVYALkR	N-Term(Propionyl); R1(Methyl); K2(Acetyl); K14(Propionyl)	17929	P62805	640.364	3	1	0.00150716	44
Mascot (F7)	ambiguous	rkTVTAMDVVYALkR	N-Term(Propionyl); K2(Propionyl); K14(Propionyl)	17929	P62805	640.364	3	1	0.00150716	44
Mascot (F7)	ambiguous	RktVTAMDVVYALkR	K2(Propionyl); T3(Propionyl); K14(Propionyl)	17929	P62805	640.364	3	1	0.00150716	44
Mascot (F7)	ambiguous	rktVTAMDVVYALkR	R1(Methyl); K2(Acetyl); T3(Propionyl); K14(Propionyl)	17929	P62805	640.364	3	1	0.00150716	44
Mascot (J7)	ambiguous	kVLRDNIQGItKPAIR	N-Term(Propionyl); K1(Dimethyl); T11(Propionyl)	9300	P62805	654.733	3	1	0.000178615	54
Mascot (J7)	ambiguous	kVLRDNIQGITkPAIR	N-Term(Propionyl); K1(Dimethyl); K12(Propionyl)	9300	P62805	654.733	3	1	0.000178615	54
Mascot (J7)	ambiguous	yQkSTELLIR	N-Term(Propionyl); K3(Propionyl)	14932	P84243; Q16695; Q6NXT2; P68431; Q71DI3	681.884	2	0	7.03772e-06	61
Mascot (J7)	ambiguous	yQkSTELLIR	Y1(Propionyl); K3(Propionyl)	14932	P84243; Q16695; Q6NXT2; P68431; Q71DI3	681.884	2	0	5.46301e-06	62
Mascot (C7)	ambiguous	SAPATGGVkkPHR	K9(Dimethyl); K10(Propionyl)	5802	Q16695; P68431; Q71DI3	695.399	2	0	3.59179e-07	77
Mascot (C7)	ambiguous	SAPATGGVkkPHR	K9(Acetyl); K10(Trimethyl)	5802	Q16695; P68431; Q71DI3	695.399	2	0	6.92327e-07	74
Mascot (C7)	ambiguous	SAPATGGVkkPHR	K9(Trimethyl); K10(Acetyl)	5802	Q16695; P68431; Q71DI3	695.399	2	0	6.92327e-07	74
Mascot (C7)	ambiguous	SAPATGGVkkPHR	K9(Propionyl); K10(Dimethyl)	5802	Q16695; P68431; Q71DI3	695.399	2	0	6.92327e-07	74
Mascot (K7)	ambiguous	yQkStELLIR	N-Term(Propionyl); K3(Propionyl); T5(Propionyl)	22063	P84243; Q16695; Q6NXT2; P68431; Q71DI3	709.898	2	0	0.000337172	46
Mascot (K7)	ambiguous	yQkStELLIR	Y1(Propionyl); K3(Propionyl); T5(Propionyl)	22063	P84243; Q16695; Q6NXT2; P68431; Q71DI3	709.898	2	0	0.000337172	46
Mascot (E7)	ambiguous	yQksTELLIR	N-Term(Propionyl); K3(Propionyl); S4(Propionyl)	15193	P84243; Q16695; Q6NXT2; P68431; Q71DI3	709.9	2	0	0.000249078	48
Mascot (E7)	ambiguous	yQksTELLIR	Y1(Propionyl); K3(Propionyl); S4(Propionyl)	15193	P84243; Q16695; Q6NXT2; P68431; Q71DI3	709.9	2	0	0.000249078	48
Mascot (L7)	ambiguous	kGGkGLGkGGAkR	K1(Propionyl); K4(Propionyl); K8(Propionyl); K12(Acetyl)	11284	P62805	712.421	2	0	1.65903e-09	101
Mascot (L7)	ambiguous	kGGkGLGkGGAkR	N-Term(Propionyl); K4(Propionyl); K8(Propionyl); K12(Acetyl)	11284	P62805	712.421	2	0	3.61288e-09	97
Mascot (C7)	ambiguous	kGGkGLGkGGAkR	K1(Propionyl); K4(Propionyl); K8(Propionyl); K12(Propionyl)	10089	P62805	719.43	2	0	0.000230661	49
Mascot (C7)	ambiguous	kGGkGLGkGGAkR	N-Term(Propionyl); K4(Propionyl); K8(Propionyl); K12(Propionyl)	10089	P62805	719.43	2	0	0.000341958	47
Mascot (K7)	ambiguous	dAVTyTEHAkR	N-Term(Propionyl); Y5(Propionyl); K10(Propionyl)	12601	P62805	729.864	2	0	3.81434e-06	53
Mascot (K7)	ambiguous	dAVTYtEHAkR	N-Term(Propionyl); T6(Propionyl); K10(Propionyl)	12601	P62805	729.864	2	0	3.762e-06	54
Mascot (I7)	ambiguous	eIAQDFktDLR	N-Term(Propionyl); K7(Methyl); T8(Propionyl)	18560	P84243; Q16695; P68431; Q71DI3	731.382	2	0	0.00123687	38
Mascot (I7)	ambiguous	eIAQDFkTDLr	N-Term(Propionyl); K7(Propionyl); R11(Methyl)	18560	P84243; Q16695; P68431; Q71DI3	731.382	2	0	0.0015287	37
Mascot (F7)	ambiguous	sAPATGGVkkPHR	N-Term(Propionyl); K9(Propionyl); K10(Propionyl)	6922	Q16695; P68431; Q71DI3	737.411	2	0	7.30534e-08	86
Mascot (F7)	ambiguous	sAPATGGVkkPHR	S1(Propionyl); K9(Propionyl); K10(Propionyl)	6922	Q16695; P68431; Q71DI3	737.411	2	0	7.30534e-08	86
Mascot (I7)	ambiguous	GkGGkGLGkGGAkR	K2(Propionyl); K5(Propionyl); K9(Propionyl); K13(Propionyl)	7177	P62805	747.94	2	0	5.87758e-05	55
Mascot (I7)	ambiguous	gKGGkGLGkGGAkR	N-Term(Propionyl); K5(Propionyl); K9(Propionyl); K13(Propionyl)	7177	P62805	747.94	2	0	5.87758e-05	55
Mascot (A7)	ambiguous	ksAPATGGVkkPH	N-Term(Propionyl); K1(Methyl); S2(Propionyl); K10(Propionyl); K11(Trimethyl)	7393	Q16695; P68431; Q71DI3	751.441	2	0	0.00976347	35
Mascot (A7)	ambiguous	ksAPATGGVkkPH	N-Term(Propionyl); K1(Methyl); S2(Propionyl); K10(Trimethyl); K11(Propionyl)	7393	Q16695; P68431; Q71DI3	751.441	2	0	0.00976347	35
Mascot (A7)	ambiguous	gkGGkGLGkGGAkR	N-Term(Propionyl); K2(Propionyl); K5(Acetyl); K9(Acetyl); K13(Acetyl)	8456	P62805	754.93	2	0	4.46543e-05	55
Mascot (A7)	ambiguous	gkGGkGLGkGGAkR	N-Term(Propionyl); K2(Acetyl); K5(Propionyl); K9(Acetyl); K13(Acetyl)	8456	P62805	754.93	2	0	5.45586e-05	54
Mascot (A7)	ambiguous	rYQkSTELLIR	N-Term(Propionyl); K4(Propionyl)	9188	P84243; Q16695; Q6NXT2; P68431; Q71DI3	759.935	2	1	2.59561e-05	60
Mascot (A7)	ambiguous	RyQkSTELLIR	Y2(Propionyl); K4(Propionyl)	9188	P84243; Q16695; Q6NXT2; P68431; Q71DI3	759.935	2	1	1.98262e-05	61
Mascot (D7)	ambiguous	gkGGkGLGkGGAkr	N-Term(Propionyl); K2(Acetyl); K5(Propionyl); K9(Acetyl); K13(Acetyl); R14(Methyl)	9322	P62805	761.938	2	0	7.70643e-07	73
Mascot (D7)	ambiguous	gkGGkGLGkGGAkR	N-Term(Propionyl); K2(Acetyl); K5(Propionyl); K9(Acetyl); K13(Propionyl)	9322	P62805	761.938	2	0	5.66048e-07	75
Mascot (E7)	ambiguous	rYQksTELLIR	N-Term(Propionyl); K4(Propionyl); S5(Propionyl)	10635	P84243; Q16695; Q6NXT2; P68431; Q71DI3	787.948	2	1	0.00166193	41
Mascot (E7)	ambiguous	rYQkStELLIR	N-Term(Propionyl); K4(Propionyl); T6(Propionyl)	10635	P84243; Q16695; Q6NXT2; P68431; Q71DI3	787.948	2	1	0.00166193	41
Mascot (J7)	ambiguous	tVTAMDVVYALkR	N-Term(Propionyl); K12(Propionyl)	22857	P62805	789.931	2	0	3.09601e-05	58
Mascot (J7)	ambiguous	tVTAMDVVYALkr	N-Term(Propionyl); K12(Acetyl); R13(Methyl)	22857	P62805	789.931	2	0	3.09601e-05	58
Mascot (A7)	ambiguous	tVTAMDVVYALkr	T1(Propionyl); K12(Acetyl); R13(Methyl)	20586	P62805	789.931	2	0	0.000135457	52
Mascot (A7)	ambiguous	tVTAMDVVYALkR	T1(Propionyl); K12(Propionyl)	20586	P62805	789.931	2	0	0.000115825	52
Mascot (I7)	ambiguous	ksAPATGGVkkPHR	N-Term(Propionyl); K1(Dimethyl); S2(Propionyl); K10(Propionyl); K11(Propionyl)	6561	Q16695; P68431; Q71DI3	843.489	2	0	0.00375798	42
Mascot (I7)	ambiguous	kSAPAtGGVkkPHR	N-Term(Propionyl); K1(Dimethyl); T6(Propionyl); K10(Propionyl); K11(Propionyl)	6561	Q16695; P68431; Q71DI3	843.489	2	0	0.00391701	42
Mascot (B7)	ambiguous	ksAPAtGGVkkPHR	N-Term(Propionyl); K1(Propionyl); S2(Propionyl); T6(Propionyl); K10(Acetyl); K11(Dimethyl)	9927	Q16695; P68431; Q71DI3	864.492	2	0	0.000852255	48
Mascot (B7)	ambiguous	ksAPAtGGVkkPHR	N-Term(Propionyl); K1(Propionyl); S2(Propionyl); T6(Propionyl); K10(Dimethyl); K11(Acetyl)	9927	Q16695; P68431; Q71DI3	864.492	2	0	0.000852255	48
Mascot (B7)	ambiguous	ksAPAtGGVkkPHR	N-Term(Propionyl); K1(Propionyl); S2(Propionyl); T6(Propionyl); K10(Propionyl); K11(Methyl)	9927	Q16695; P68431; Q71DI3	864.492	2	0	0.000852255	48
Mascot (E7)	ambiguous	ksAPATGGVkkPHr	N-Term(Propionyl); K1(Propionyl); S2(Propionyl); K10(Propionyl); K11(Propionyl); R14(Methyl)	8958	Q16695; P68431; Q71DI3	864.492	2	0	0.000464055	51
Mascot (E7)	ambiguous	ksAPAtGGVkkPHR	N-Term(Propionyl); K1(Propionyl); S2(Propionyl); T6(Propionyl); K10(Methyl); K11(Propionyl)	8958	Q16695; P68431; Q71DI3	864.492	2	0	0.00045037	51
Mascot (J7)	ambiguous	kTVTAMDVVyALkr	N-Term(Propionyl); K1(Propionyl); Y10(Propionyl); K13(Acetyl); R14(Methyl)	24834	P62805	910.005	2	0	7.3934e-10	106
Mascot (J7)	ambiguous	kTVTAMDVVyALkR	N-Term(Propionyl); K1(Propionyl); Y10(Propionyl); K13(Propionyl)	24834	P62805	910.005	2	0	7.3934e-10	106
Mascot (D7)	ambiguous	sGrGkGGkGLGkGGAkR	N-Term(Prot)(Acetyl); R3(Methyl); K5(Propionyl); K8(Propionyl); K12(Propionyl); K16(Acetyl)	7221	P62805	919.021	2	1	0.00129995	40
Mascot (D7)	ambiguous	sGRGkGGkGLGkGGAkR	N-Term(Propionyl); K5(Propionyl); K8(Propionyl); K12(Propionyl); K16(Acetyl)	7221	P62805	919.021	2	1	0.000933095	41
Mascot (D7)	ambiguous	sGRGkGGkGLGkGGAkR	S1(Propionyl); K5(Propionyl); K8(Propionyl); K12(Propionyl); K16(Acetyl)	7221	P62805	919.021	2	1	0.000822102	42
Mascot (G7)	ambiguous	dAVTYTEHAkrkTVTAMDVVYALkR	N-Term(Propionyl); K10(Acetyl); R11(Methyl); K12(Propionyl); K24(Propionyl)	23192	P62805	1030.88	3	1	0.000102385	55
Mascot (G7)	ambiguous	dAVTYTEHAkRkTVTAMDVVYALkR	N-Term(Propionyl); K10(Propionyl); K12(Propionyl); K24(Propionyl)	23192	P62805	1030.88	3	1	0.000102385	55
Mascot (K7)	ambiguous	dAVTYtEHAkRKTVTAMDVVYALkR	N-Term(Propionyl); T6(Propionyl); K10(Propionyl); K24(Propionyl)	25747	P62805	1030.88	3	1	0.00041071	49
Mascot (K7)	ambiguous	dAVTYTEHAkrkTVTAMDVVYALkR	N-Term(Propionyl); K10(Propionyl); R11(Methyl); K12(Acetyl); K24(Propionyl)	25747	P62805	1030.88	3	1	0.00041071	49
Mascot (K7)	ambiguous	dAVTYtEHAKrkTVTAMDVVYALkR	N-Term(Propionyl); T6(Propionyl); R11(Methyl); K12(Acetyl); K24(Propionyl)	25747	P62805	1030.88	3	1	0.00041071	49
Mascot (K7)	ambiguous	dAVTYtEHAkRkTVTAMDVVYALkR	N-Term(Propionyl); T6(Propionyl); K10(Acetyl); K12(Methyl); K24(Propionyl)	25747	P62805	1030.88	3	1	0.00041071	49
Mascot (K7)	ambiguous	dAVTYtEHAkRkTVTAMDVVYALkR	N-Term(Propionyl); T6(Propionyl); K10(Methyl); K12(Acetyl); K24(Propionyl)	25747	P62805	1030.88	3	1	0.00041071	49
Mascot (K7)	ambiguous	dAVTYtEHAkrKTVTAMDVVYALkR	N-Term(Propionyl); T6(Propionyl); K10(Acetyl); R11(Methyl); K24(Propionyl)	25747	P62805	1030.88	3	1	0.00041071	49

## Sheet: Prop_quantification
																		Precursor area - after manual editation in Skyline based on identifications and their inspection
Library Name	Protein Accession	Protein Name	Peptide Modified Sequence Monoisotopic Masses	Precursor Mz	Peptide Note	Precursor Charge	Sequence with modif	Sequence with natural modif	Sequence without modif	Sequence identifier	n_term_old	n_term	all_amino_labels	label_old	label	sequence	desired?	Prop_ctrl1	Prop_ctrl2	Prop_ctrl3	Prop_ctrl4	Prop_ctrl5	Prop_enti1	Prop_enti2	Prop_enti5	Prop_enti3	Prop_enti4
4157_Prop_H33H4	P62805	sp|P62805|H4_HUMAN	GGK[+56.026215]GLGK[+56.026215]GGAK[+56.026215]R	627.37		2	GGKpropGLGKpropGGAKpropR	G6G7K8G9L10G11K12G13G14A15K16R17	GGKGLGKGGAKR	H4_K8K12K16	0	0	under,ok,ok,ok,ok,ok,ok,ok,ok,ok,ok,ok	ok	under	WS	unassignable	434579328	352045280	470105344	383372736	402487040	61012180	107202808	81122920	69566304	156189440
4157_Prop_H33H4	P62805	sp|P62805|H4_HUMAN	GLGK[+56.026215]GGAK[+56.026215]R	478.288	-	2	GLGKpropGGAKpropR	G9L10G11K12G13G14A15K16R17	GLGKGGAKR	H4_K12K16	0	0	under,ok,ok,ok,ok,ok,ok,ok,ok	ok	under	WS	unassignable	806336256	558750208	1056286976	1094532096	723687744	3563455488	4829379072	4573838336	3308412672	7121550848
4157_Prop_H33H4	P62805	sp|P62805|H4_HUMAN	G[+56.026215]GK[+56.026215]GLGK[+56.026215]GGAK[+56.026215]R	655.383	-	2	GpropGKpropGLGKpropGGAKpropR	G6G7K8G9L10G11K12G13G14A15K16R17	GGKGLGKGGAKR	H4_K8K12K16	1	1	ok,ok,ok,ok,ok,ok,ok,ok,ok,ok,ok,ok	ok	ok	WS	unassignable	447018720	139407200	214337344	1167713664	1460722688	71680304	38170900	217309056	55112744	224275840
4157_Prop_H33H4	P62805	sp|P62805|H4_HUMAN	G[+56.026215]K[+42.010565]GGK[+42.010565]GLGK[+42.010565]GGAK[+42.010565]R	747.923	-	2	GpropKacGGKacGLGKacGGAKacR	G4K5acG6G7K8acG9L10G11K12acG13G14A15K16acR17	GKGGKGLGKGGAKR	H4_K5acK8acK12acK16ac	1	1	ok,ok,ok,ok,ok,ok,ok,ok,ok,ok,ok,ok,ok,ok	ok	ok	RS	desired	973014528	744982912	1189947136	980398080	1150192128	49545035776	61245935616	56427180032	40506867712	103000000000
4157_Prop_H33H4	P62805	sp|P62805|H4_HUMAN	G[+56.026215]K[+56.026215]GGK[+56.026215]GLGK	485.29	-	2	GpropKpropGGKpropGLGK	G4K5G6G7K8G9L10G11K12	GKGGKGLGK	H4_K5K8K12	1	1	ok,ok,ok,ok,ok,ok,ok,ok,under	under	under	WS	unassignable	1378283136	1074303744	1842870784	1612473856	1311011968	1370498688	1692620416	1331379712	996221696	2684391680
4157_Prop_H33H4	P62805	sp|P62805|H4_HUMAN	G[+56.026215]K[+56.026215]GGK[+56.026215]GLGK[+42.010565]GGAK[+42.010565]R	761.939	coelution K8K16/K12K16	2	GpropKpropGGKpropGLGKacGGAKacR	G4K5G6G7K8G9L10G11K12acG13G14A15K16acR17	GKGGKGLGKGGAKR	H4_K5K8K12acK16ac/H4_K5K8acK12K16ac	1	1	ok,ok,ok,ok,ok,ok,ok,ok,ok,ok,ok,ok,ok,ok	ok	ok	RS	desired	20542367744	11958934528	22714216448	18017976320	22372507648	44614377472	65144045568	50095734784	33391040512	108000000000
4157_Prop_H33H4	P62805	sp|P62805|H4_HUMAN	G[+56.026215]K[+56.026215]GGK[+56.026215]GLGK[+56.026215]	513.303	-	2	GpropKpropGGKpropGLGKprop	G4K5G6G7K8G9L10G11K12	GKGGKGLGK	H4_K5K8K12	1	1	ok,ok,ok,ok,ok,ok,ok,ok,ok	ok	ok	WS	unassignable	343138496	130608896	164845808	1723554432	2472686336	50951236	62362528	312881568	45773128	441357728
4157_Prop_H33H4	P62805	sp|P62805|H4_HUMAN	G[+56.026215]K[+56.026215]GGK[+56.026215]GLGK[+56.026215]GGAK[+56.026215]	697.904	-	2	GpropKpropGGKpropGLGKpropGGAKprop	G4K5G6G7K8G9L10G11K12G13G14A15K16	GKGGKGLGKGGAK	H4_K5K8K12K16	1	1	ok,ok,ok,ok,ok,ok,ok,ok,ok,ok,ok,ok,ok	ok	ok	AS	countable	130371640	40243576	28245480	272843776	504555904	1634740	14043711	49973592	10796294	62766068
4157_Prop_H33H4	P62805	sp|P62805|H4_HUMAN	G[+56.026215]K[+56.026215]GGK[+56.026215]GLGK[+56.026215]GGAK[+56.026215]R	517.639	-	3	GpropKpropGGKpropGLGKpropGGAKpropR	G4K5G6G7K8G9L10G11K12G13G14A15K16R17	GKGGKGLGKGGAKR	H4_K5K8K12K16	1	1	ok,ok,ok,ok,ok,ok,ok,ok,ok,ok,ok,ok,ok,ok	ok	ok	RS	desired	19178307584	14606286848	21574373376	15644035072	19156232192	2349157632	2848948736	2283422464	1870579456	3878945792
4157_Prop_H33H4	P62805	sp|P62805|H4_HUMAN	G[+56.026215]K[+56.026215]GGK[+56.026215]GLGK[+56.026215]GGAK[+56.026215]R	775.954	-	2	GpropKpropGGKpropGLGKpropGGAKpropR	G4K5G6G7K8G9L10G11K12G13G14A15K16R17	GKGGKGLGKGGAKR	H4_K5K8K12K16	1	1	ok,ok,ok,ok,ok,ok,ok,ok,ok,ok,ok,ok,ok,ok	ok	ok	RS	desired	72833482752	44793614336	77146685440	60752211968	75716124672	7759369728	10193438720	8254365184	6164416000	16229719040
4157_Prop_H33H4	P62805	sp|P62805|H4_HUMAN	G[+56.026215]LGK[+56.026215]GGAK[+56.026215]R	506.301	-	2	GpropLGKpropGGAKpropR	G9L10G11K12G13G14A15K16R17	GLGKGGAKR	H4_K12K16	1	1	ok,ok,ok,ok,ok,ok,ok,ok,ok	ok	ok	WS	unassignable	393876160	105294120	117305040	1715869952	2329744128	31782468	35360624	200008544	43227972	226509712
4157_Prop_H33H4	P62805	sp|P62805|H4_HUMAN	I[+56.026215]SGLIYEETR	618.827	-	2	IpropSGLIYEETR	I46S47G48L49I50Y51E52E53T54R55	ISGLIYEETR	H4_	1	1	ok,ok,ok,ok,ok,ok,ok,ok,ok,ok	over	ok	RS	desired	36682813440	16043422720	1396504832	1578737792	8874494976	7869711360	18972626944	48872525824	29059407872	34921320448
4157_Prop_H33H4	P62805	sp|P62805|H4_HUMAN	I[+56.026215]SGLIYEET[+56.026215]R	646.84	-	2	IpropSGLIYEETpropR	I46S47G48L49I50Y51E52E53T54R55	ISGLIYEETR	H4_	1	1	ok,ok,ok,ok,ok,ok,ok,ok,over,ok	over	over	RS	countable	93593728	29132296	8354604	0	27358062	10430275	17551410	102013296	63817664	61874996
4157_Prop_H33H4	P62805	sp|P62805|H4_HUMAN	I[+56.026215]SGLIY[+56.026215]EETR	646.84	-	2	IpropSGLIYpropEETR	I46S47G48L49I50Y51E52E53T54R55	ISGLIYEETR	H4_	1	1	ok,ok,ok,ok,ok,over,ok,ok,ok,ok	over	over	RS	countable	2815787520	878733824	629887872	98220712	1311960064	580688256	2328700416	3538989056	2157892352	2350994688
4157_Prop_H33H4	P62805	sp|P62805|H4_HUMAN	I[+56.026215]S[+56.026215]GLIY[+56.026215]EETR	674.853	-	2	IpropSpropGLIYpropEETR	I46S47G48L49I50Y51E52E53T54R55	ISGLIYEETR	H4_	1	1	ok,over,ok,ok,ok,over,ok,ok,ok,ok	over	over	RS	countable	44165084	8270323	1760374	427048	37921896	4676804	31606726	21515570	35671648	5743090
4157_Prop_H33H4	P68431	sp|P68431|H31_HUMAN	K[+112.05243]QLATK[+56.026215]AAR	577.848	-	2	Kprop_propQLATKpropAAR	K18Q19L20A21T22K23A24A25R26	KQLATKAAR	H31_K18K23	1	1	ok,ok,ok,ok,ok,ok,ok,ok,ok	over	ok	RS	desired	182000000000	117000000000	215000000000	193000000000	221000000000	57137778688	73863643136	63235301376	35590156288	137000000000
4157_Prop_H33H4	P68431	sp|P68431|H31_HUMAN	K[+112.05243]QLAT[+56.026215]K[+56.026215]AAR	605.861	-	2	Kprop_propQLATpropKpropAAR	K18Q19L20A21T22K23A24A25R26	KQLATKAAR	H31_K18K23	1	1	ok,ok,ok,ok,over,ok,ok,ok,ok	over	over	RS	countable	923372416	573668736	1007375488	763504512	856474304	193581776	293796000	205658176	166906624	366404032
4157_Prop_H33H4	P68431	sp|P68431|H31_HUMAN	K[+112.05243]STGGK[+56.026215]APR	535.304	-	2	Kprop_propSTGGKpropAPR	K9S10T11G12G13K14A15P16R17	KSTGGKAPR	H31_K9K14	1	1	ok,ok,ok,ok,ok,ok,ok,ok,ok	over	ok	RS	desired	25920827392	19291088896	37484179456	28409513984	30080088064	9714842624	12519769088	10519972864	7463473152	20258428928
4157_Prop_H33H4	P68431	sp|P68431|H31_HUMAN	K[+112.05243]S[+56.026215]TGGK[+56.026215]APR	563.317	-	2	Kprop_propSpropTGGKpropAPR	K9S10T11G12G13K14A15P16R17	KSTGGKAPR	H31_K9K14	1	1	ok,over,ok,ok,ok,ok,ok,ok,ok	over	over	RS	countable	1025664768	753383424	1847907840	1401688704	1592514304	277681600	421035552	288018816	214616560	538266496
4157_Prop_H33H4	P68431	sp|P68431|H31_HUMAN	K[+56.026215]QLATK[+56.026215]AAR	549.835	-	2	KpropQLATKpropAAR	K18Q19L20A21T22K23A24A25R26	KQLATKAAR	H31_K18K23	0	0	under,ok,ok,ok,ok,ok,ok,ok,ok	under	under	RS	countable	1832554624	1621755520	767342080	205656336	315443968	640379840	85294376	199742992	131005568	811902400
4157_Prop_H33H4	P68431	sp|P68431|H31_HUMAN	K[+56.026215]STGGK[+56.026215]APR	507.291	-	2	KpropSTGGKpropAPR	K9S10T11G12G13K14A15P16R17	KSTGGKAPR	H31_K9K14	0	0	under,ok,ok,ok,ok,ok,ok,ok,ok	under	under	RS	countable	638398528	554100288	277733280	126370872	237709504	225438432	32846468	60005188	41808168	26727324
4157_Prop_H33H4	P68431	sp|P68431|H31_HUMAN	K[+98.037215]QLATK[+42.010565]AAR	563.833	-	2	Kprop_acQLATKacAAR	K18acQ19L20A21T22K23acA24A25R26	KQLATKAAR	H31_K18acK23ac	1	1	ok,ok,ok,ok,ok,ok,ok,ok,ok	over	ok	RS	desired	4952660480	3451707136	6903670784	5786813952	6587038720	85589213184	102000000000	91446181888	61945540608	183000000000
4157_Prop_H33H4	P68431	sp|P68431|H31_HUMAN	K[+98.037215]STGGK[+56.026215]APR	528.296	-	2	Kprop_acSTGGKpropAPR	K9acS10T11G12G13K14A15P16R17	KSTGGKAPR	H31_K9acK14	1	1	ok,ok,ok,ok,ok,ok,ok,ok,ok	over	ok	RS	desired	324172000	225571680	376617920	416334944	532738528	1619039616	1573977472	1320920448	1157126784	2990749696
4157_Prop_H33H4	P68431	sp|P68431|H31_HUMAN	QLATK[+56.026215]AAR	457.775		2	QLATKpropAAR	Q19L20A21T22K23A24A25R26	QLATKAAR	H31_K23	0	0	under,ok,ok,ok,ok,ok,ok,ok	over	under	WS	unassignable	886991680	603984064	1010159424	963040768	789795648	287016544	286224416	281973248	163363408	650301440
4157_Prop_H33H4	P68431	sp|P68431|H31_HUMAN	Q[+56.026215]LATK[+56.026215]AAR	485.788	-	2	QpropLATKpropAAR	Q19L20A21T22K23A24A25R26	QLATKAAR	H31_K23	1	1	ok,ok,ok,ok,ok,ok,ok,ok	over	ok	WS	unassignable	3651255808	3036454400	498336864	68893632	140096528	2900555008	172048752	584428416	368119552	2112005632
4157_Prop_H33H4	P68431	sp|P68431|H31_HUMAN	RYQK[+56.026215]S[+56.026215]TELLIR	506.959	-	3	RYQKpropSpropTELLIR	R53Y54Q55K56S57T58E59L60L61I62R63	RYQKSTELLIR	H31_K56	0	0	under,ok,ok,ok,over,ok,ok,ok,ok,ok,ok	over	under	AS	countable	41773228	35156076	38568548	17267802	46327664	53387840	49248248	59393580	37421944	68425352
4157_Prop_H33H4	P68431	sp|P68431|H31_HUMAN	STELLIR	416.25	-	2	STELLIR	S57T58E59L60L61I62R63	STELLIR	H31_	0	0	under,ok,ok,ok,ok,ok,ok	over	under	WS	unassignable	780646336	611689088	934762944	918664064	922561984	797886592	1047542784	947396096	611549376	1646784256
4157_Prop_H33H4	P68431	sp|P68431|H31_HUMAN	S[+56.026215]TELLIR	444.263	-	2	SpropTELLIR	S57T58E59L60L61I62R63	STELLIR	H31_	1	1	ok,ok,ok,ok,ok,ok,ok	over	ok	WS	unassignable	185720576	86589408	43957136	150478544	243209360	49438768	157748704	512369728	158935072	563954368
4157_Prop_H33H4	P68431	sp|P68431|H31_HUMAN	YQK[+56.026215]STELLIR	653.872	-	2	YQKpropSTELLIR	Y54Q55K56S57T58E59L60L61I62R63	YQKSTELLIR	H31_K56	0	0	under,ok,ok,ok,ok,ok,ok,ok,ok,ok	over	under	RS	countable	796516928	555302144	695356352	674812928	587971904	721941248	782948352	855462912	517040384	1422009472
4157_Prop_H33H4	P68431	sp|P68431|H31_HUMAN	Y[+112.05243]QK[+56.026215]STELLIR	709.898	-	2	Yprop_propQKpropSTELLIR	Y54Q55K56S57T58E59L60L61I62R63	YQKSTELLIR	H31_K56	0	0	over,ok,ok,ok,ok,ok,ok,ok,ok,ok	over	over	RS	countable	2181551104	1006369920	1575478784	468312704	1581198208	1044686080	4581808128	4156883456	1976380672	3307981056
4157_Prop_H33H4	P68431	sp|P68431|H31_HUMAN	Y[+112.05243]QK[+56.026215]S[+56.026215]TELLIR	737.911	-	2	Yprop_propQKpropSpropTELLIR	Y54Q55K56S57T58E59L60L61I62R63	YQKSTELLIR	H31_K56	0	0	over,ok,ok,over,ok,ok,ok,ok,ok,ok	over	over	RS	countable	32521956	14450192	27268744	3633157	54947020	13093682	69653832	33825776	24193692	19486560
4157_Prop_H33H4	P68431	sp|P68431|H31_HUMAN	Y[+56.026215]QK[+56.026215]STELLIR	681.885	-	2	YpropQKpropSTELLIR	Y54Q55K56S57T58E59L60L61I62R63	YQKSTELLIR	H31_K56	1	1	ok,ok,ok,ok,ok,ok,ok,ok,ok,ok	over	ok	RS	desired	32648331264	16953202688	15449004032	5985854464	14460220416	17444925440	31991437312	54173782016	30567786496	53684535296
4157_Prop_H33H4	P68431	sp|P68431|H31_HUMAN	Y[+56.026215]QK[+56.026215]ST[+56.026215]ELLIR	709.898	-	2	YpropQKpropSTpropELLIR	Y54Q55K56S57T58E59L60L61I62R63	YQKSTELLIR	H31_K56	1	1	ok,ok,ok,ok,over,ok,ok,ok,ok,ok	over	over	RS	countable	37108908	27448032	21667024	2643686	27843046	16369767	45624728	62204668	45692312	73642400
4157_Prop_H33H4	P68431	sp|P68431|H31_HUMAN	Y[+56.026215]QK[+56.026215]S[+56.026215]TELLIR	709.898	-	2	YpropQKpropSpropTELLIR	Y54Q55K56S57T58E59L60L61I62R63	YQKSTELLIR	H31_K56	1	1	ok,ok,ok,over,ok,ok,ok,ok,ok,ok	over	over	RS	countable	650536576	307840640	364933536	215885440	492202880	309125248	581593088	778356544	561369984	884267648
4157_Prop_dmso_enti	P62805	sp|P62805|H4_HUMAN	GGK[+42.010565]GLGK[+42.010565]GGAK[+42.010565]R	606.346		2	GGKacGLGKacGGAKacR	G6G7K8acG9L10G11K12acG13G14A15K16acR17	GGKGLGKGGAKR	H4_K8acK12acK16ac	0	0	under,ok,ok,ok,ok,ok,ok,ok,ok,ok,ok,ok	ok	under	WS	unassignable	43683968	13665201	171183824	95926592	176580480	483638208	411027360	279233888	160579408	480070816
4157_Prop_dmso_enti	P62805	sp|P62805|H4_HUMAN	GGK[+56.026215]GLGK[+42.010565]GGAK[+42.010565]R	613.354		2	GGKpropGLGKacGGAKacR	G6G7K8G9L10G11K12acG13G14A15K16acR17	GGKGLGKGGAKR	H4_K8K12acK16ac	0	0	under,ok,ok,ok,ok,ok,ok,ok,ok,ok,ok,ok	ok	under	WS	unassignable	86199288	80628408	92070168	88738736	83414768	300966848	173029728	262056512	135349104	518067264
4157_Prop_dmso_enti	P62805	sp|P62805|H4_HUMAN	GK[+42.010565]GGK[+42.010565]GLGK[+42.010565]GGAK[+42.010565]R	719.91		2	GKacGGKacGLGKacGGAKacR	G4K5acG6G7K8acG9L10G11K12acG13G14A15K16acR17	GKGGKGLGKGGAKR	H4_K5acK8acK12acK16ac	0	0	under,ok,ok,ok,ok,ok,ok,ok,ok,ok,ok,ok,ok,ok	ok	under	RS	countable						35707672	54417332	15066202	23163332	44969056
4157_Prop_dmso_enti	P62805	sp|P62805|H4_HUMAN	G[+56.026215]GK[+42.010565]GLGK[+42.010565]GGAK[+42.010565]R	634.359		2	GpropGKacGLGKacGGAKacR	G6G7K8acG9L10G11K12acG13G14A15K16acR17	GGKGLGKGGAKR	H4_K8acK12acK16ac	1	1	ok,ok,ok,ok,ok,ok,ok,ok,ok,ok,ok,ok	ok	ok	WS	unassignable						97666136	125676896	461298752	137972640	521917952
4157_Prop_dmso_enti	P62805	sp|P62805|H4_HUMAN	G[+56.026215]GK[+56.026215]GLGK[+42.010565]GGAK[+42.010565]R	641.367		2	GpropGKpropGLGKacGGAKacR	G6G7K8G9L10G11K12acG13G14A15K16acR17	GGKGLGKGGAKR	H4_K8K12acK16ac	1	1	ok,ok,ok,ok,ok,ok,ok,ok,ok,ok,ok,ok	ok	ok	WS	unassignable	100365904	24639268	28093638	154879712	261090384	102985920	159631712	660579008	177636080	762778112
4157_Prop_dmso_enti	P62805	sp|P62805|H4_HUMAN	G[+56.026215]GK[+56.026215]GLGK[+42.010565]GGAK[+56.026215]R	648.375		2	GpropGKpropGLGKacGGAKpropR	G6G7K8G9L10G11K12acG13G14A15K16R17	GGKGLGKGGAKR	H4_K8K12acK16	1	1	ok,ok,ok,ok,ok,ok,ok,ok,ok,ok,ok,ok	ok	ok	WS	unassignable	29510284	7776474	10811729	43662816	88151880	2002166	3267829	26365362	6850496	43873632
4157_Prop_dmso_enti	P62805	sp|P62805|H4_HUMAN	G[+56.026215]GK[+56.026215]GLGK[+56.026215]GGAK[+42.010565]R	648.375		2	GpropGKpropGLGKpropGGAKacR	G6G7K8G9L10G11K12G13G14A15K16acR17	GGKGLGKGGAKR	H4_K8K12K16ac	1	1	ok,ok,ok,ok,ok,ok,ok,ok,ok,ok,ok,ok	ok	ok	WS	unassignable	372492480	94785912	125639552	766185728	1173425152	65734428	105601016	554593152	124088512	697656832
4157_Prop_dmso_enti	P62805	sp|P62805|H4_HUMAN	G[+56.026215]KGGK[+56.026215]GLGK[+56.026215]GGAK[+42.010565]R	740.933	-	2	GpropKGGKpropGLGKpropGGAKacR	G4K5G6G7K8G9L10G11K12G13G14A15K16acR17	GKGGKGLGKGGAKR	H4_K5K8K12K16ac	1	1	ok,under,ok,ok,ok,ok,ok,ok,ok,ok,ok,ok,ok,ok	under	under	RS	countable	22514586	2854540	6351594	73275864	151262096	53228672	64834448	57253360	31473186	119665648
4157_Prop_dmso_enti	P62805	sp|P62805|H4_HUMAN	G[+56.026215]K[+42.010565]GGK[+56.026215]GLGK[+42.010565]GGAK[+56.026215]R	761.939	-	2	GpropKacGGKpropGLGKacGGAKpropR	G4K5acG6G7K8G9L10G11K12acG13G14A15K16R17	GKGGKGLGKGGAKR	H4_K5acK8K12acK16	1	1	ok,ok,ok,ok,ok,ok,ok,ok,ok,ok,ok,ok,ok,ok	ok	ok	RS	desired	1430100480	844939072	1609228544	1257278464	1431842432	2602805248	2906741760	2623777792	1696228096	4826081280
4157_Prop_dmso_enti	P62805	sp|P62805|H4_HUMAN	G[+56.026215]K[+56.026215]GGK[+42.010565]GLGK[+56.026215]	506.295		2	GpropKpropGGKacGLGKprop	G4K5G6G7K8acG9L10G11K12	GKGGKGLGK	H4_K5K8acK12	1	1	ok,ok,ok,ok,ok,ok,ok,ok,ok	ok	ok	WS	unassignable	283975712	150671456	49203352	169464496	282313408	127123936	287147456	554452608	344730816	364947616
4157_Prop_dmso_enti	P62805	sp|P62805|H4_HUMAN	G[+56.026215]K[+56.026215]GGK[+56.026215]GLGK[+42.010565]GGAK[+56.026215]R	768.946	coelution K12ac/K8ac	2	GpropKpropGGKpropGLGKacGGAKpropR	G4K5G6G7K8G9L10G11K12acG13G14A15K16R17	GKGGKGLGKGGAKR	H4_K5K8K12acK16/H4_K5K8acK12K16	1	1	ok,ok,ok,ok,ok,ok,ok,ok,ok,ok,ok,ok,ok,ok	ok	ok	RS	desired	4596702720	3094121216	4907906048	4178292224	4347762688	2323423744	2702577920	3198768384	1965298304	5436712960
4157_Prop_dmso_enti	P62805	sp|P62805|H4_HUMAN	G[+56.026215]K[+56.026215]GGK[+56.026215]GLGK[+56.026215]GGAKR	747.941		2	GpropKpropGGKpropGLGKpropGGAKR	G4K5G6G7K8G9L10G11K12G13G14A15K16R17	GKGGKGLGKGGAKR	H4_K5K8K12K16	1	1	ok,ok,ok,ok,ok,ok,ok,ok,ok,ok,ok,ok,under,ok	under	under	RS	countable	47244672	35459784	26402128	26951848	42327868	80804864	247236320	5429057	271397	15101115
4157_Prop_dmso_enti	P62805	sp|P62805|H4_HUMAN	G[+56.026215]K[+56.026215]GGK[+56.026215]GLGK[+56.026215]GGAK[+42.010565]R	512.967	-	3	GpropKpropGGKpropGLGKpropGGAKacR	G4K5G6G7K8G9L10G11K12G13G14A15K16acR17	GKGGKGLGKGGAKR	H4_K5K8K12K16ac	1	1	ok,ok,ok,ok,ok,ok,ok,ok,ok,ok,ok,ok,ok,ok	ok	ok	RS	desired	19711115264	14169987072	21524647936	14916074496	20332949504	7526017536	10820008960	8063651328	6220186624	13471706112
4157_Prop_dmso_enti	P62805	sp|P62805|H4_HUMAN	G[+56.026215]K[+56.026215]GGK[+56.026215]GLGK[+56.026215]GGAK[+42.010565]R	768.946	-	2	GpropKpropGGKpropGLGKpropGGAKacR	G4K5G6G7K8G9L10G11K12G13G14A15K16acR17	GKGGKGLGKGGAKR	H4_K5K8K12K16ac	1	1	ok,ok,ok,ok,ok,ok,ok,ok,ok,ok,ok,ok,ok,ok	ok	ok	RS	desired	77152264192	49081057280	80444260352	60879093760	71600349184	28768229376	37135278080	30708723712	19821910016	54055903232
4157_Prop_dmso_enti	P62805	sp|P62805|H4_HUMAN	G[+56.026215]K[+56.026215]GGK[+56.026215]GLGK[+56.026215]GGAK[+42.010565]RHR	610.687		3	GpropKpropGGKpropGLGKpropGGAKacRHR	G4K5G6G7K8G9L10G11K12G13G14A15K16acR17H18R19	GKGGKGLGKGGAKRHR	H4_K5K8K12K16ac	1	1	ok,ok,ok,ok,ok,ok,ok,ok,ok,ok,ok,ok,ok,ok,ok,ok	ok	ok	WS	unassignable	28893238	18195288	85115088	70482352	28053390	11936378	11976835	4788932	4546778	5857686
4157_Prop_dmso_enti	P62805	sp|P62805|H4_HUMAN	G[+56.026215]LGK[+42.010565]GGAK[+42.010565]R	492.285	-	2	GpropLGKacGGAKacR	G9L10G11K12acG13G14A15K16acR17	GLGKGGAKR	H4_K12acK16ac	1	1	ok,ok,ok,ok,ok,ok,ok,ok,ok	ok	ok	WS	unassignable	279218752	204886368	156905472	325550912	536121152	134432080	382037248	764721728	228533536	1203079936
4157_Prop_dmso_enti	P62805	sp|P62805|H4_HUMAN	G[+56.026215]LGK[+56.026215]GGAK[+42.010565]R	499.293		2	GpropLGKpropGGAKacR	G9L10G11K12G13G14A15K16acR17	GLGKGGAKR	H4_K12K16ac	1	1	ok,ok,ok,ok,ok,ok,ok,ok,ok	ok	ok	WS	unassignable	320081120	82608640	97031088	1228146432	1844871808	4693274624	5497575424	4985255936	3509726208	8885359616
4157_Prop_dmso_enti	P68431	sp|P68431|H31_HUMAN	K[+112.05243]QLAT[+56.026215]K[+14.01565]AAR	584.856		2	Kprop_propQLATpropKme1AAR	K18Q19L20A21T22K23me1A24A25R26	KQLATKAAR	H31_K18K23me1	1	1	ok,ok,ok,ok,over,ok,ok,ok,ok	over	over	RS	countable	269019648	185245888	329385248	252699632	306799232	207618192	222335808	221773168	155890320	442420256
4157_Prop_dmso_enti	P68431	sp|P68431|H31_HUMAN	K[+112.05243]SAPATGGVK[+56.026215]K[+56.026215]PHR	829.473	-	2	Kprop_propSAPATGGVKpropKpropPHR	K27S28A29P30A31T32G33G34V35K36K37P38H39R40	KSAPATGGVKKPHR	H31_K27K36K37	1	1	ok,ok,ok,ok,ok,ok,ok,ok,ok,ok,ok,ok,ok,ok	over	ok	RS	desired	8995834880	4945345536	6885666816	2922572288	5570264064	3453496064	5889222656	7121487872	3677236736	12602560512
4157_Prop_dmso_enti	P68431	sp|P68431|H31_HUMAN	K[+112.05243]SAPATGGVK[+56.026215]K[+56.026215]PHR[+14.01565]	836.481		2	Kprop_propSAPATGGVKpropKpropPHRme1	K27S28A29P30A31T32G33G34V35K36K37P38H39R40me1	KSAPATGGVKKPHR	H31_K27K36me1K37	1	1	ok,ok,ok,ok,ok,ok,ok,ok,ok,ok,ok,ok,ok,ok	over	ok	RS	desired	2910590464	1633412608	2116048768	1030566016	1825943552	501366016	886951744	952274048	436743296	1772449792
4157_Prop_dmso_enti	P68431	sp|P68431|H31_HUMAN	K[+112.05243]STGGK[+42.010565]APR	528.296	-	2	Kprop_propSTGGKacAPR	K9S10T11G12G13K14acA15P16R17	KSTGGKAPR	H31_K9K14ac	1	1	ok,ok,ok,ok,ok,ok,ok,ok,ok	over	ok	RS	desired	17130241024	11558604800	23878160384	19827197952	22131378176	21271660544	28537200640	23618699264	15530348544	39990435840
4157_Prop_dmso_enti	P68431	sp|P68431|H31_HUMAN	K[+112.05243]S[+56.026215]APATGGVK[+56.026215]K[+56.026215]PHR	857.486		2	Kprop_propSpropAPATGGVKpropKpropPHR	K27S28A29P30A31T32G33G34V35K36K37P38H39R40	KSAPATGGVKKPHR	H31_K27K36K37	1	1	ok,over,ok,ok,ok,ok,ok,ok,ok,ok,ok,ok,ok,ok	over	over	RS	countable	407988064	230461280	285182016	112093912	418441760	105722992	233210672	196048064	159103024	429127072
4157_Prop_dmso_enti	P68431	sp|P68431|H31_HUMAN	K[+112.05243]S[+56.026215]TGGK[+42.010565]APR	556.309		2	Kprop_propSpropTGGKacAPR	K9S10T11G12G13K14acA15P16R17	KSTGGKAPR	H31_K9K14ac	1	1	ok,over,ok,ok,ok,ok,ok,ok,ok	over	over	RS	countable	741117632	598317568	1077287680	907731648	984708160	827321728	1334681088	774131968	638960768	1583899904
4157_Prop_dmso_enti	P68431	sp|P68431|H31_HUMAN	K[+42.010565]QLATK[+42.010565]AAR	535.819	-	2	KacQLATKacAAR	K18acQ19L20A21T22K23acA24A25R26	KQLATKAAR	H31_K18acK23ac	0	0	under,ok,ok,ok,ok,ok,ok,ok,ok	under	under	RS	countable	49273392	22264214	78909424	165019744	94870280	760916992	96517336	226811328	150288096	876069824
4157_Prop_dmso_enti	P68431	sp|P68431|H31_HUMAN	K[+56.026215]STGGK[+42.010565]APR	500.283		2	KpropSTGGKacAPR	K9S10T11G12G13K14acA15P16R17	KSTGGKAPR	H31_K9K14ac	0	0	under,ok,ok,ok,ok,ok,ok,ok,ok	under	under	RS	countable	423685952	208116496	133425144	148611664	147983264	609352896	73567832	152014768	86140608	545816192
4157_Prop_dmso_enti	P68431	sp|P68431|H31_HUMAN	K[+70.041865]STGGK[+42.010565]APR	507.291	-	2	Kprop_me1STGGKacAPR	K9me1S10T11G12G13K14acA15P16R17	KSTGGKAPR	H31_K9me1K14ac	1	1	ok,ok,ok,ok,ok,ok,ok,ok,ok	over	ok	RS	desired	428818144	144887888	437228512	1100407296	1367368064	339498560	162777824	1608042112	406450432	1949890944
4157_Prop_dmso_enti	P68431	sp|P68431|H31_HUMAN	K[+70.041865]STGGK[+56.026215]APR	514.298	-	2	Kprop_me1STGGKpropAPR	K9me1S10T11G12G13K14A15P16R17	KSTGGKAPR	H31_K9me1K14	1	1	ok,ok,ok,ok,ok,ok,ok,ok,ok	over	ok	RS	desired	320392128	268073552	125849536	27656310	75300096	154710704	40526788	47002144	24792940	156854976
4157_Prop_dmso_enti	P68431	sp|P68431|H31_HUMAN	K[+70.041865]S[+56.026215]APATGGVK[+56.026215]K[+56.026215]PHR	557.99		3	Kprop_me1SpropAPATGGVKpropKpropPHR	K27me1S28A29P30A31T32G33G34V35K36K37P38H39R40	KSAPATGGVKKPHR	H31_K27me1K36K37	1	1	ok,over,ok,ok,ok,ok,ok,ok,ok,ok,ok,ok,ok,ok	over	over	RS	countable	5570601984	3828456192	3615078912	1784831104	3580556288	2929949696	3793918208	4865457664	2624076288	6746972160
4157_Prop_dmso_enti	P68431	sp|P68431|H31_HUMAN	K[+70.041865]S[+56.026215]APATGGVK[+56.026215]K[+56.026215]PHR	836.481		2	Kprop_me1SpropAPATGGVKpropKpropPHR	K27me1S28A29P30A31T32G33G34V35K36K37P38H39R40	KSAPATGGVKKPHR	H31_K27me1K36K37	1	1	ok,over,ok,ok,ok,ok,ok,ok,ok,ok,ok,ok,ok,ok	over	over	RS	countable	14680104960	8489933312	10179555328	4454575104	9221849088	7505555456	11726940160	13932748800	7249441280	24199069696
4157_Prop_dmso_enti	P68431	sp|P68431|H31_HUMAN	K[+70.041865]S[+56.026215]TGGK[+42.010565]APR	535.304		2	Kprop_me1SpropTGGKacAPR	K9me1S10T11G12G13K14acA15P16R17	KSTGGKAPR	H31_K9me1K14ac	1	1	ok,over,ok,ok,ok,ok,ok,ok,ok	over	over	RS	countable	10090578944	6909285376	14533889024	11377878016	12241499136	19625123840	23220584448	20826071040	14796558336	37639016448
4157_Prop_dmso_enti	P68431	sp|P68431|H31_HUMAN	K[+70.041865]S[+56.026215]TGGK[+56.026215]APR	542.311		2	Kprop_me1SpropTGGKpropAPR	K9me1S10T11G12G13K14A15P16R17	KSTGGKAPR	H31_K9me1K14	1	1	ok,over,ok,ok,ok,ok,ok,ok,ok	over	over	RS	countable	14119715840	10237503488	17690943488	15648364544	16790140928	6155569664	7276125184	5929096192	4471318528	12023911424
4157_Prop_dmso_enti	P68431	sp|P68431|H31_HUMAN	K[+84.057515]SAPATGGVK[+42.010565]K[+42.010565]PHR	534.642		3	Kprop_me2SAPATGGVKacKacPHR	K27me2S28A29P30A31T32G33G34V35K36acK37acP38H39R40	KSAPATGGVKKPHR	H31_K27me2K36acK37ac	1	1	ok,ok,ok,ok,ok,ok,ok,ok,ok,ok,ok,ok,ok,ok	over	ok	RS	desired	21242454	38609064	41757216	49810444	39035232	52442944	52630168	67120896	30192612	62841068
4157_Prop_dmso_enti	P68431	sp|P68431|H31_HUMAN	K[+84.057515]SAPATGGVK[+56.026215]K[+56.026215]PHR	543.986		3	Kprop_me2SAPATGGVKpropKpropPHR	K27me2S28A29P30A31T32G33G34V35K36K37P38H39R40	KSAPATGGVKKPHR	H31_K27me2K36K37	1	1	ok,ok,ok,ok,ok,ok,ok,ok,ok,ok,ok,ok,ok,ok	over	ok	RS	desired	110000000000	59600003072	76493856768	37190516736	72643952640	87440285696	120000000000	153000000000	80052518912	258000000000
4157_Prop_dmso_enti	P68431	sp|P68431|H31_HUMAN	K[+84.057515]STGGK[+42.010565]APR	514.298		2	Kprop_me2STGGKacAPR	K9me2S10T11G12G13K14acA15P16R17	KSTGGKAPR	H31_K9me2K14ac	1	1	ok,ok,ok,ok,ok,ok,ok,ok,ok	over	ok	RS	desired	65813098496	34468450304	82129944576	70684983296	45260165120	128000000000	127000000000	154000000000	69854576640	224000000000
4157_Prop_dmso_enti	P68431	sp|P68431|H31_HUMAN	K[+84.057515]STGGK[+56.026215]APR	521.306		2	Kprop_me2STGGKpropAPR	K9me2S10T11G12G13K14A15P16R17	KSTGGKAPR	H31_K9me2K14	1	1	ok,ok,ok,ok,ok,ok,ok,ok,ok	over	ok	RS	desired	85290172416	52986933248	104000000000	92405088256	104000000000	35822727168	37273157632	46020403200	25364412416	85034631168
4157_Prop_dmso_enti	P68431	sp|P68431|H31_HUMAN	K[+84.057515]S[+56.026215]TGGK[+42.010565]APR	542.311		2	Kprop_me2SpropTGGKacAPR	K9me2S10T11G12G13K14acA15P16R17	KSTGGKAPR	H31_K9me2K14ac	1	1	ok,over,ok,ok,ok,ok,ok,ok,ok	over	over	RS	countable	1735228928	1266309632	2774651392	2026803200	2659463168	3448937472	3806800128	3298791680	2415655424	7175738880
4157_Prop_dmso_enti	P68431	sp|P68431|H31_HUMAN	K[+84.057515]S[+56.026215]TGGK[+56.026215]APR	549.319		2	Kprop_me2SpropTGGKpropAPR	K9me2S10T11G12G13K14A15P16R17	KSTGGKAPR	H31_K9me2K14	1	1	ok,over,ok,ok,ok,ok,ok,ok,ok	over	over	RS	countable	1662407808	1219454592	4286512896	3039376896	3706143488	731532224	1032283136	641715584	591848576	1532611712
4157_Prop_dmso_enti	P68431	sp|P68431|H31_HUMAN	K[+98.037215]SAPATGGVK[+56.026215]K[+56.026215]PHR	822.465		2	Kprop_acSAPATGGVKpropKpropPHR	K27acS28A29P30A31T32G33G34V35K36K37P38H39R40	KSAPATGGVKKPHR	H31_K27acK36K37	1	1	ok,ok,ok,ok,ok,ok,ok,ok,ok,ok,ok,ok,ok,ok	over	ok	RS	desired	225922272	131998312	240732784	64775876	144920544	392161984	594385536	666267904	342534208	1437728000
4157_Prop_dmso_enti	P68431	sp|P68431|H31_HUMAN	K[+98.037215]STGGK[+42.010565]APR	521.288		2	Kprop_acSTGGKacAPR	K9acS10T11G12G13K14acA15P16R17	KSTGGKAPR	H31_K9acK14ac	1	1	ok,ok,ok,ok,ok,ok,ok,ok,ok	over	ok	RS	desired	1515260288	1132586752	2127204992	1878876672	2134594688	22825074688	25826023424	22315329536	15655720960	37968084992
4157_Prop_dmso_enti	P68431	sp|P68431|H31_HUMAN	K[+98.037215]S[+56.026215]TGGK[+42.010565]APR	549.301		2	Kprop_acSpropTGGKacAPR	K9acS10T11G12G13K14acA15P16R17	KSTGGKAPR	H31_K9acK14ac	1	1	ok,over,ok,ok,ok,ok,ok,ok,ok	over	over	RS	countable	67869320	32480760	59528308	60201296	59513760	590173184	866956928	532586592	508042368	1210805120
4157_Prop_dmso_enti	P68431	sp|P68431|H31_HUMAN	K[+98.073165]STGGK[+42.010565]APR	521.306	-	2	Kprop_me3STGGKacAPR	K9me3S10T11G12G13K14acA15P16R17	KSTGGKAPR	H31_K9me3K14ac	1	1	ok,ok,ok,ok,ok,ok,ok,ok,ok	over	ok	RS	desired	25807927296	14349385728	23350630400	32343031808	24690141184	79973908480	79089541120	80885440512	39725326336	140000000000
4157_Prop_dmso_enti	P68431	sp|P68431|H31_HUMAN	K[+98.073165]STGGK[+56.026215]APR	528.314	-	2	Kprop_me3STGGKpropAPR	K9me3S10T11G12G13K14A15P16R17	KSTGGKAPR	H31_K9me3K14	1	1	ok,ok,ok,ok,ok,ok,ok,ok,ok	over	ok	RS	desired	56719065088	36472897536	70851485696	61731430400	68996644864	25038718976	30093029376	31296477184	18635331584	57880395776
4157_Prop_dmso_enti	P68431	sp|P68431|H31_HUMAN	QLATK[+42.010565]AAR	450.767	-	2	QLATKacAAR	Q19L20A21T22K23acA24A25R26	QLATKAAR	H31_K23ac	0	0	under,ok,ok,ok,ok,ok,ok,ok	over	under	WS	unassignable	313089696	245536960	422300352	456538112	416038912	511072480	1068179776	900856256	628086912	1422485120
4157_Prop_dmso_enti	P68431	sp|P68431|H31_HUMAN	SAPATGGVK[+56.026215]K[+56.026215]PHR	709.399	-	2	SAPATGGVKpropKpropPHR	S28A29P30A31T32G33G34V35K36K37P38H39R40	SAPATGGVKKPHR	H31_K36K37	0	0	under,ok,ok,ok,ok,ok,ok,ok,ok,ok,ok,ok,ok	over	under	WS	unassignable	437186464	280820992	256992256	164421696	333096416	221576288	370638624	340264640	188287072	403906720
4157_Prop_dmso_enti	P68431	sp|P68431|H31_HUMAN	STGGK[+42.010565]APR	408.222		2	STGGKacAPR	S10T11G12G13K14acA15P16R17	STGGKAPR	H31_K14ac	0	0	under,ok,ok,ok,ok,ok,ok,ok	over	under	WS	unassignable	3302818304	1834214656	3549598976	3162913024	4091821056	4255572992	4763995136	5083738112	2968251392	10519394304
4157_Prop_dmso_enti	P68431	sp|P68431|H31_HUMAN	S[+56.026215]APATGGVK[+56.026215]K[+56.026215]PHR	737.412		2	SpropAPATGGVKpropKpropPHR	S28A29P30A31T32G33G34V35K36K37P38H39R40	SAPATGGVKKPHR	H31_K36K37	1	1	ok,ok,ok,ok,ok,ok,ok,ok,ok,ok,ok,ok,ok	over	ok	WS	unassignable	67067184	32786270	91628992	39686200	122557624	68588832	75799504	127245880	42097972	465922848
4157_Prop_dmso_enti	P68431	sp|P68431|H31_HUMAN	S[+56.026215]TGGK[+42.010565]APR	436.235		2	SpropTGGKacAPR	S10T11G12G13K14acA15P16R17	STGGKAPR	H31_K14ac	1	1	ok,ok,ok,ok,ok,ok,ok,ok	over	ok	WS	unassignable	83518072	28970524	99427488	207820480	315843328	174339552	149333744	236106512	79052400	454360384
4157_Prop_dmso_enti	P62805	sp|P62805|H4_HUMAN	G[+56.026215]K[+42.010565]GGK[+56.026215]GLGK[+42.010565]GGAK[+42.010565]R	754.931	coelution H4_K5acK8acK12acK16/H4_K5acK8K12acK16ac	2	GpropKacGGKpropGLGKacGGAKacR	G4K5acG6G7K8acG9L10G11K12acG13G14A15K16R17	GKGGKGLGKGGAKR	H4_K5acK8acK12acK16/H4_K5acK8K12acK16ac	1	1	ok,ok,ok,ok,ok,ok,ok,ok,ok,ok,ok,ok,ok,ok	ok	ok	RS	desired(1)	6025716199	4074372978	6933843658	5505764245	7367740562	58265531984	70129452296	63667497560	43723686996	117227147904
4157_Prop_H33H4	P68431	sp|P68431|H31_HUMAN	K[+112.05243]QLAT[+56.026215]K[+42.010565]AAR	598.854	co-elution H3_K18K23ac and H3_K18acK23	2	Kprop_propQLATpropKacAAR	K18Q19L20A21T22K23acA24A25R26	KQLATKAAR	H31_K18acK23/H31_K18K23ac	1	1	ok,ok,ok,ok,over,ok,ok,ok,ok	over	over	RS	countable	79375205792	54923757232	114360514624	97923982384	100299631776	206275492544	248029077326	207000000000	136000345511	422790051648
