# Supplementary material for: Trimethylacetic Anhydride–Based Derivatization Facilitates Quantification of Histone Marks at the MS1 Level
Source: Mol Cell Proteomics. 2021 Jun 12;20:100114. doi: 10.1016/j.mcpro.2021.100114 (PMC8283018; doi:10.1016/j.mcpro.2021.100114)
Supplement: Supplemental Table S3 [file mmc3.xlsx]

## Sheet: Diacetylated forms
	The calculation of co-eluting forms abundance based on eq1
	(the co-elution of H4G4-R17 diacetylated forms K5acK12ac and K5ac8ac)
			precursor m/z	803.986
														ctrl 1	ctrl 2	ctrl 3	ctrl 4	ctrl 5
Peptide	Protein	Peptide Modified Sequence Monoisotopic Masses	Peptide Note	Precursor Mz	Precursor Charge	Product Mz	Product Charge	Fragment Ion	ctrl 1 Area	ctrl 2 Area	ctrl 3 Area	ctrl 4 Area	ctrl 5 Area
GKGGKGLGKGGAKR	sp|P62806|H4_MOUSE	G[+84.057515]K[+42.010565]GGK[+84.057515]GLGK[+42.010565]GGAK[+84.057515]R	2x Ac, K5K12; coelution with K5K8	803.986	2	803.986	2	precursor	190423904	169961296	177162512	147267280	165815056	439435256	390890448	405887136	335824584	380239208
GKGGKGLGKGGAKR	sp|P62806|H4_MOUSE	G[+84.057515]K[+42.010565]GGK[+84.057515]GLGK[+42.010565]GGAK[+84.057515]R	2x Ac, K5K12; coelution with K5K8	803.986	2	804.487	2	precursor [M+1]	169360912	149953984	154294464	129499832	143973984
GKGGKGLGKGGAKR	sp|P62806|H4_MOUSE	G[+84.057515]K[+42.010565]GGK[+84.057515]GLGK[+42.010565]GGAK[+84.057515]R	2x Ac, K5K12; coelution with K5K8	803.986	2	804.988	2	precursor [M+2]	79650440	70975168	74430160	59057472	70450168
GKGGKGLGKGGAKR	sp|P62806|H4_MOUSE	G[+84.057515]K[+42.010565]GGK[+84.057515]GLGK[+42.010565]GGAK[+84.057515]R	2x Ac, K5K12; coelution with K5K8	803.986	2	1465.88	1	y13	422160	375624	335289	324737	268294							precursors m/z	803.986
GKGGKGLGKGGAKR	sp|P62806|H4_MOUSE	G[+84.057515]K[+42.010565]GGK[+84.057515]GLGK[+42.010565]GGAK[+84.057515]R	2x Ac, K5K12; coelution with K5K8	803.986	2	1295.78	1	y12	28715554	25418264	26227794	22270456	24800904	K5acK12ac ~ isomer i							536.326
GKGGKGLGKGGAKR	sp|P62806|H4_MOUSE	G[+84.057515]K[+42.010565]GGK[+84.057515]GLGK[+42.010565]GGAK[+84.057515]R	2x Ac, K5K12; coelution with K5K8	803.986	2	1238.76	1	y11	10857013	9905946	10098724	8517225	9390929
GKGGKGLGKGGAKR	sp|P62806|H4_MOUSE	G[+84.057515]K[+42.010565]GGK[+84.057515]GLGK[+42.010565]GGAK[+84.057515]R	2x Ac, K5K12; coelution with K5K8	803.986	2	1181.74	1	y10	7011334	6273152	6581960	5509084	6158622	Σysi						K5acK12ac ~ isomer i	ctrl 1	ctrl 2	ctrl 3	ctrl 4	ctrl 5
GKGGKGLGKGGAKR	sp|P62806|H4_MOUSE	G[+84.057515]K[+42.010565]GGK[+84.057515]GLGK[+42.010565]GGAK[+84.057515]R	2x Ac, K5K12; coelution with K5K8	803.986	2	969.584	1	y9	53157092	47812868	49066504	40862336	46526100	110913360	99578116	102355198	85467376	96858078		Ai total
GKGGKGLGKGGAKR	sp|P62806|H4_MOUSE	G[+84.057515]K[+42.010565]GGK[+84.057515]GLGK[+42.010565]GGAK[+84.057515]R	2x Ac, K5K12; coelution with K5K8	803.986	2	912.563	1	y8	10195765	9064614	9466580	7892838	8892204								4.77004e+08	4.31697e+08	4.44431e+08	3.52964e+08	4.04133e+08
GKGGKGLGKGGAKR	sp|P62806|H4_MOUSE	G[+84.057515]K[+42.010565]GGK[+84.057515]GLGK[+42.010565]GGAK[+84.057515]R	2x Ac, K5K12; coelution with K5K8	803.986	2	799.478	1	y7	40728776	36582892	37307024	31421350	35327732	Σysi + Σysj
GKGGKGLGKGGAKR	sp|P62806|H4_MOUSE	G[+84.057515]K[+42.010565]GGK[+84.057515]GLGK[+42.010565]GGAK[+84.057515]R	2x Ac, K5K12; coelution with K5K8	803.986	2	742.457	1	y6	6831727	6117742	6515090	5290852	6112042	131389046	117240544	120826582	101405484	114479845		K5acK8ac ~ isomer j
GKGGKGLGKGGAKR	sp|P62806|H4_MOUSE	G[+84.057515]K[+42.010565]GGK[+84.057515]GLGK[+42.010565]GGAK[+84.057515]R	2x Ac, K5K12; coelution with K5K8	803.986	2	572.351	1	y5	31125868	27709568	28456760	23622686	26856298							Aj total
GKGGKGLGKGGAKR	sp|P62806|H4_MOUSE	G[+84.057515]K[+42.010565]GGK[+84.057515]GLGK[+42.010565]GGAK[+84.057515]R	2x Ac, K5K12; coelution with K5K8	803.986	2	515.33	1	y4	6645172	5934288	5985633	5080889	5615614	Ri							9.57401e+07	8.25936e+07	8.60582e+07	7.2312e+07	7.95451e+07
GKGGKGLGKGGAKR	sp|P62806|H4_MOUSE	G[+84.057515]K[+42.010565]GGK[+84.057515]GLGK[+42.010565]GGAK[+84.057515]R	2x Ac, K5K12; coelution with K5K8	803.986	2	458.309	1	y3	2854803	2508175	2679156	2171232	2533644	0.832663	0.837278	0.835096	0.830445	0.835177
GKGGKGLGKGGAKR	sp|P62806|H4_MOUSE	G[+84.057515]K[+42.010565]GGK[+84.057515]GLGK[+42.010565]GGAK[+84.057515]R	2x Ac, K5K12; coelution with K5K8	803.986	2	387.271	1	y2	5931925	5406566	5482941	4548368	5202632							PPA
GKGGKGLGKGGAKR	sp|P62806|H4_MOUSE	G[+84.057515]K[+42.010565]GGK[+84.057515]GLGK[+42.010565]GGAK[+84.057515]R	2x Ac, K5K12; coelution with K5K8	803.986	2	175.119	1	y1	8204870	7589053	7628305	6316083	7348991	Ai							572744388	514290328	530488808	425276427	483677650
GKGGKGLGKGGAKR	sp|P62806|H4_MOUSE	G[+84.057515]K[+42.010565]GGK[+84.057515]GLGK[+42.010565]GGAK[+84.057515]R	2x Ac, K5K12; coelution with K5K8	803.986	2	142.086	1	b1	697395	590063	682507	546639	598750	3.65902e+08	3.27284e+08	3.38955e+08	2.78884e+08	3.17567e+08
GKGGKGLGKGGAKR	sp|P62806|H4_MOUSE	G[+84.057515]K[+42.010565]GGK[+84.057515]GLGK[+42.010565]GGAK[+84.057515]R	2x Ac, K5K12; coelution with K5K8	803.986	2	312.192	1	b2	15213374	13737391	14083929	11764304	13205707							N	5.98229	6.22676	6.1643	5.88113	6.08055
GKGGKGLGKGGAKR	sp|P62806|H4_MOUSE	G[+84.057515]K[+42.010565]GGK[+84.057515]GLGK[+42.010565]GGAK[+84.057515]R	2x Ac, K5K12; coelution with K5K8	803.986	2	369.213	1	b3	10745571	9557102	9878997	8279087	9371511
GKGGKGLGKGGAKR	sp|P62806|H4_MOUSE	G[+84.057515]K[+42.010565]GGK[+84.057515]GLGK[+42.010565]GGAK[+84.057515]R	2x Ac, K5K12; coelution with K5K8	803.986	2	426.235	1	b4	9161614	8269298	8251411	7089729	8022176	Σbsi						Ai	4.98229	5.22676	5.1643	4.88113	5.08055
GKGGKGLGKGGAKR	sp|P62806|H4_MOUSE	G[+84.057515]K[+42.010565]GGK[+84.057515]GLGK[+42.010565]GGAK[+84.057515]R	2x Ac, K5K12; coelution with K5K8	803.986	2	638.387	1	b5	10178559	9234575	9217957	7894899	8957483	31601676	28423340	29066230	24331905	27877135
GKGGKGLGKGGAKR	sp|P62806|H4_MOUSE	G[+84.057515]K[+42.010565]GGK[+84.057515]GLGK[+42.010565]GGAK[+84.057515]R	2x Ac, K5K12; coelution with K5K8	803.986	2	695.409	1	b6	16087454	14433509	14913217	12435259	14239311							Aj	1	1	1	1	1
GKGGKGLGKGGAKR	sp|P62806|H4_MOUSE	G[+84.057515]K[+42.010565]GGK[+84.057515]GLGK[+42.010565]GGAK[+84.057515]R	2x Ac, K5K12; coelution with K5K8	803.986	2	808.493	1	b7	3778091	3413472	3503337	2839474	3336310	Σbsi + Σbsj
GKGGKGLGKGGAKR	sp|P62806|H4_MOUSE	G[+84.057515]K[+42.010565]GGK[+84.057515]GLGK[+42.010565]GGAK[+84.057515]R	2x Ac, K5K12; coelution with K5K8	803.986	2	865.514	1	b8	1557572	1341784	1431719	1162273	1344031	38483865	34443909	35314551	29743317	33819820
GKGGKGLGKGGAKR	sp|P62806|H4_MOUSE	G[+84.057515]K[+42.010565]GGK[+84.057515]GLGK[+42.010565]GGAK[+84.057515]R	2x Ac, K5K12; coelution with K5K8	803.986	2	1035.62	1	b9	961452	819676	838299	708981	790097
GKGGKGLGKGGAKR	sp|P62806|H4_MOUSE	G[+84.057515]K[+42.010565]GGK[+84.057515]GLGK[+42.010565]GGAK[+84.057515]R	2x Ac, K5K12; coelution with K5K8	803.986	2	1092.64	1	b10	114566	172164	187614	127230	209523
GKGGKGLGKGGAKR	sp|P62806|H4_MOUSE	G[+84.057515]K[+42.010565]GGK[+84.057515]GLGK[+42.010565]GGAK[+84.057515]R	2x Ac, K5K12; coelution with K5K8	803.986	2	1149.66	1	b11	111887	118567	158522	67564	156695	K5acK8ac ~ isomer j
GKGGKGLGKGGAKR	sp|P62806|H4_MOUSE	G[+84.057515]K[+42.010565]GGK[+84.057515]GLGK[+42.010565]GGAK[+84.057515]R	2x Ac, K5K12; coelution with K5K8	803.986	2	1220.7	1	b12	8752	0	3644	26001	20645	ctrl 1	ctrl 2	ctrl 3	ctrl 4	ctrl 5
GKGGKGLGKGGAKR	sp|P62806|H4_MOUSE	G[+84.057515]K[+42.010565]GGK[+84.057515]GLGK[+42.010565]GGAK[+84.057515]R	2x Ac, K5K12; coelution with K5K8	803.986	2	1432.85	1	b13	0	0	0	0	0	PPA
GKGGKGLGKGGAKR	sp|P62806|H4_MOUSE	G[+84.057515]K[+42.010565]GGK[+42.010565]GLGK[+84.057515]GGAK[+84.057515]R	2xAc, K5K8; coelution K5K12	803.986	2	803.986	2	precursor	190423904	169961296	177162512	147267280	165815056	439435256	390890448	405887136	335824584	380239208
GKGGKGLGKGGAKR	sp|P62806|H4_MOUSE	G[+84.057515]K[+42.010565]GGK[+42.010565]GLGK[+84.057515]GGAK[+84.057515]R	2xAc, K5K8; coelution K5K12	803.986	2	804.487	2	precursor [M+1]	169360912	149953984	154294464	129499832	143973984
GKGGKGLGKGGAKR	sp|P62806|H4_MOUSE	G[+84.057515]K[+42.010565]GGK[+42.010565]GLGK[+84.057515]GGAK[+84.057515]R	2xAc, K5K8; coelution K5K12	803.986	2	804.988	2	precursor [M+2]	79650440	70975168	74430160	59057472	70450168
GKGGKGLGKGGAKR	sp|P62806|H4_MOUSE	G[+84.057515]K[+42.010565]GGK[+42.010565]GLGK[+84.057515]GGAK[+84.057515]R	2xAc, K5K8; coelution K5K12	803.986	2	1465.88	1	y13	422160	375624	335289	324737	268294
GKGGKGLGKGGAKR	sp|P62806|H4_MOUSE	G[+84.057515]K[+42.010565]GGK[+42.010565]GLGK[+84.057515]GGAK[+84.057515]R	2xAc, K5K8; coelution K5K12	803.986	2	1295.78	1	y12	28715554	25418264	26227794	22270456	24800904
GKGGKGLGKGGAKR	sp|P62806|H4_MOUSE	G[+84.057515]K[+42.010565]GGK[+42.010565]GLGK[+84.057515]GGAK[+84.057515]R	2xAc, K5K8; coelution K5K12	803.986	2	1238.76	1	y11	10857013	9905946	10098724	8517225	9390929
GKGGKGLGKGGAKR	sp|P62806|H4_MOUSE	G[+84.057515]K[+42.010565]GGK[+42.010565]GLGK[+84.057515]GGAK[+84.057515]R	2xAc, K5K8; coelution K5K12	803.986	2	1181.74	1	y10	7011334	6273152	6581960	5509084	6158622	Σysj
GKGGKGLGKGGAKR	sp|P62806|H4_MOUSE	G[+84.057515]K[+42.010565]GGK[+42.010565]GLGK[+84.057515]GGAK[+84.057515]R	2xAc, K5K8; coelution K5K12	803.986	2	1011.63	1	y9	9347140	8018957	8425349	7231706	8147087	20475686	17662428	18471384	15938108	17621767
GKGGKGLGKGGAKR	sp|P62806|H4_MOUSE	G[+84.057515]K[+42.010565]GGK[+42.010565]GLGK[+84.057515]GGAK[+84.057515]R	2xAc, K5K8; coelution K5K12	803.986	2	954.609	1	y8	1782731	1582086	1609299	1384227	1492611
GKGGKGLGKGGAKR	sp|P62806|H4_MOUSE	G[+84.057515]K[+42.010565]GGK[+42.010565]GLGK[+84.057515]GGAK[+84.057515]R	2xAc, K5K8; coelution K5K12	803.986	2	841.525	1	y7	7999638	6866749	7220088	6233311	6835964	Rj
GKGGKGLGKGGAKR	sp|P62806|H4_MOUSE	G[+84.057515]K[+42.010565]GGK[+42.010565]GLGK[+84.057515]GGAK[+84.057515]R	2xAc, K5K8; coelution K5K12	803.986	2	784.504	1	y6	1346177	1194636	1216648	1088864	1146105	0.167337	0.162722	0.164904	0.169555	0.164823
GKGGKGLGKGGAKR	sp|P62806|H4_MOUSE	G[+84.057515]K[+42.010565]GGK[+42.010565]GLGK[+84.057515]GGAK[+84.057515]R	2xAc, K5K8; coelution K5K12	803.986	2	572.351	1	y5	31125868	27709568	28456760	23622686	26856298
GKGGKGLGKGGAKR	sp|P62806|H4_MOUSE	G[+84.057515]K[+42.010565]GGK[+42.010565]GLGK[+84.057515]GGAK[+84.057515]R	2xAc, K5K8; coelution K5K12	803.986	2	515.33	1	y4	6645172	5934288	5985633	5080889	5615614	Aj
GKGGKGLGKGGAKR	sp|P62806|H4_MOUSE	G[+84.057515]K[+42.010565]GGK[+42.010565]GLGK[+84.057515]GGAK[+84.057515]R	2xAc, K5K8; coelution K5K12	803.986	2	458.309	1	y3	2854803	2508175	2679156	2171232	2533644	7.35336e+07	6.36066e+07	6.69325e+07	5.69406e+07	6.2672e+07
GKGGKGLGKGGAKR	sp|P62806|H4_MOUSE	G[+84.057515]K[+42.010565]GGK[+42.010565]GLGK[+84.057515]GGAK[+84.057515]R	2xAc, K5K8; coelution K5K12	803.986	2	387.271	1	y2	5931925	5406566	5482941	4548368	5202632
GKGGKGLGKGGAKR	sp|P62806|H4_MOUSE	G[+84.057515]K[+42.010565]GGK[+42.010565]GLGK[+84.057515]GGAK[+84.057515]R	2xAc, K5K8; coelution K5K12	803.986	2	175.119	1	y1	8204870	7589053	7628305	6316083	7348991	PPA= Ai + Aj
GKGGKGLGKGGAKR	sp|P62806|H4_MOUSE	G[+84.057515]K[+42.010565]GGK[+42.010565]GLGK[+84.057515]GGAK[+84.057515]R	2xAc, K5K8; coelution K5K12	803.986	2	142.086	1	b1	697395	590063	682507	546639	598750	4.39435e+08	390890448	405887136	3.35825e+08	380239208
GKGGKGLGKGGAKR	sp|P62806|H4_MOUSE	G[+84.057515]K[+42.010565]GGK[+42.010565]GLGK[+84.057515]GGAK[+84.057515]R	2xAc, K5K8; coelution K5K12	803.986	2	312.192	1	b2	15213374	13737391	14083929	11764304	13205707
GKGGKGLGKGGAKR	sp|P62806|H4_MOUSE	G[+84.057515]K[+42.010565]GGK[+42.010565]GLGK[+84.057515]GGAK[+84.057515]R	2xAc, K5K8; coelution K5K12	803.986	2	369.213	1	b3	10745571	9557102	9878997	8279087	9371511
GKGGKGLGKGGAKR	sp|P62806|H4_MOUSE	G[+84.057515]K[+42.010565]GGK[+42.010565]GLGK[+84.057515]GGAK[+84.057515]R	2xAc, K5K8; coelution K5K12	803.986	2	426.235	1	b4	9161614	8269298	8251411	7089729	8022176	Σbsj
GKGGKGLGKGGAKR	sp|P62806|H4_MOUSE	G[+84.057515]K[+42.010565]GGK[+42.010565]GLGK[+84.057515]GGAK[+84.057515]R	2xAc, K5K8; coelution K5K12	803.986	2	596.34	1	b5	2185869	1868600	1942913	1741901	1845952	6882189	6020569	6248321	5411412	5942685
GKGGKGLGKGGAKR	sp|P62806|H4_MOUSE	G[+84.057515]K[+42.010565]GGK[+42.010565]GLGK[+84.057515]GGAK[+84.057515]R	2xAc, K5K8; coelution K5K12	803.986	2	653.362	1	b6	3376024	2943374	3115250	2614215	2952220
GKGGKGLGKGGAKR	sp|P62806|H4_MOUSE	G[+84.057515]K[+42.010565]GGK[+42.010565]GLGK[+84.057515]GGAK[+84.057515]R	2xAc, K5K8; coelution K5K12	803.986	2	766.446	1	b7	855575	745554	778262	714009	750429	N
GKGGKGLGKGGAKR	sp|P62806|H4_MOUSE	G[+84.057515]K[+42.010565]GGK[+42.010565]GLGK[+84.057515]GGAK[+84.057515]R	2xAc, K5K8; coelution K5K12	803.986	2	823.467	1	b8	464721	463041	411896	341287	394084	5.97598	6.14544	6.06413	5.89781	6.06713
GKGGKGLGKGGAKR	sp|P62806|H4_MOUSE	G[+84.057515]K[+42.010565]GGK[+42.010565]GLGK[+84.057515]GGAK[+84.057515]R	2xAc, K5K8; coelution K5K12	803.986	2	1035.62	1	b9	961452	819676	838299	708981	790097	Ai
GKGGKGLGKGGAKR	sp|P62806|H4_MOUSE	G[+84.057515]K[+42.010565]GGK[+42.010565]GLGK[+84.057515]GGAK[+84.057515]R	2xAc, K5K8; coelution K5K12	803.986	2	1092.64	1	b10	114566	172164	187614	127230	209523	4.97598	5.14544	5.06413	4.89781	5.06713
GKGGKGLGKGGAKR	sp|P62806|H4_MOUSE	G[+84.057515]K[+42.010565]GGK[+42.010565]GLGK[+84.057515]GGAK[+84.057515]R	2xAc, K5K8; coelution K5K12	803.986	2	1149.66	1	b11	111887	118567	158522	67564	156695	Aj
GKGGKGLGKGGAKR	sp|P62806|H4_MOUSE	G[+84.057515]K[+42.010565]GGK[+42.010565]GLGK[+84.057515]GGAK[+84.057515]R	2xAc, K5K8; coelution K5K12	803.986	2	1220.7	1	b12	8752	0	3644	26001	20645	1	1	1	1	1
GKGGKGLGKGGAKR	sp|P62806|H4_MOUSE	G[+84.057515]K[+42.010565]GGK[+42.010565]GLGK[+84.057515]GGAK[+84.057515]R	2xAc, K5K8; coelution K5K12	803.986	2	1432.85	1	b13	0	0	0	0	0
			precursor m/z	536.326
														ctrl 1	ctrl 2	ctrl 3	ctrl 4	ctrl 5
Peptide	Protein	Peptide Modified Sequence Monoisotopic Masses	Peptide Note	Precursor Mz	Precursor Charge	Product Mz	Product Charge	Fragment Ion	3539_Lumos2_PRM_-IS_dmso1 Area	3539_Lumos2_PRM_-IS_dmso2 Area	3539_Lumos2_PRM_-IS_dmso3 Area	3539_Lumos2_PRM_-IS_dmso4 Area	3539_Lumos2_PRM_-IS_dmso5 Area
GKGGKGLGKGGAKR	sp|P62806|H4_MOUSE	G[+84.057515]K[+42.010565]GGK[+84.057515]GLGK[+42.010565]GGAK[+84.057515]R	2x Ac, K5K12; coelution with K5K8	536.326	3	536.326	3	precursor	59254440	52467076	55597956	39205692	45157660	133309132	123399880	124601672	89451843	103438442
GKGGKGLGKGGAKR	sp|P62806|H4_MOUSE	G[+84.057515]K[+42.010565]GGK[+84.057515]GLGK[+42.010565]GGAK[+84.057515]R	2x Ac, K5K12; coelution with K5K8	536.326	3	536.66	3	precursor [M+1]	50317616	47907400	47076020	34052504	39641476
GKGGKGLGKGGAKR	sp|P62806|H4_MOUSE	G[+84.057515]K[+42.010565]GGK[+84.057515]GLGK[+42.010565]GGAK[+84.057515]R	2x Ac, K5K12; coelution with K5K8	536.326	3	536.995	3	precursor [M+2]	23737076	23025404	21927696	16193647	18639306
GKGGKGLGKGGAKR	sp|P62806|H4_MOUSE	G[+84.057515]K[+42.010565]GGK[+84.057515]GLGK[+42.010565]GGAK[+84.057515]R	2x Ac, K5K12; coelution with K5K8	536.326	3	1465.88	1	y13	0	0	0	0	0
GKGGKGLGKGGAKR	sp|P62806|H4_MOUSE	G[+84.057515]K[+42.010565]GGK[+84.057515]GLGK[+42.010565]GGAK[+84.057515]R	2x Ac, K5K12; coelution with K5K8	536.326	3	1295.78	1	y12	372978	354937	332861	261544	289934	K5acK12ac ~ isomer i
GKGGKGLGKGGAKR	sp|P62806|H4_MOUSE	G[+84.057515]K[+42.010565]GGK[+84.057515]GLGK[+42.010565]GGAK[+84.057515]R	2x Ac, K5K12; coelution with K5K8	536.326	3	1238.76	1	y11	219917	182107	175278	130853	169789
GKGGKGLGKGGAKR	sp|P62806|H4_MOUSE	G[+84.057515]K[+42.010565]GGK[+84.057515]GLGK[+42.010565]GGAK[+84.057515]R	2x Ac, K5K12; coelution with K5K8	536.326	3	1181.74	1	y10	69546	81362	94071	63570	85732	Σysi
GKGGKGLGKGGAKR	sp|P62806|H4_MOUSE	G[+84.057515]K[+42.010565]GGK[+84.057515]GLGK[+42.010565]GGAK[+84.057515]R	2x Ac, K5K12; coelution with K5K8	536.326	3	969.584	1	y9	6672708	6109669	5911909	4230997	5013559	24916971	23502284	22640916	16556658	19061180
GKGGKGLGKGGAKR	sp|P62806|H4_MOUSE	G[+84.057515]K[+42.010565]GGK[+84.057515]GLGK[+42.010565]GGAK[+84.057515]R	2x Ac, K5K12; coelution with K5K8	536.326	3	912.563	1	y8	1718576	1650543	1574778	1139858	1300811
GKGGKGLGKGGAKR	sp|P62806|H4_MOUSE	G[+84.057515]K[+42.010565]GGK[+84.057515]GLGK[+42.010565]GGAK[+84.057515]R	2x Ac, K5K12; coelution with K5K8	536.326	3	799.478	1	y7	12325309	11715245	11300050	8355105	9485784	Σysi + Σysj
GKGGKGLGKGGAKR	sp|P62806|H4_MOUSE	G[+84.057515]K[+42.010565]GGK[+84.057515]GLGK[+42.010565]GGAK[+84.057515]R	2x Ac, K5K12; coelution with K5K8	536.326	3	742.457	1	y6	4200378	4026827	3854179	2830698	3261026	29082416	27003851	26040527	19401058	22152589
GKGGKGLGKGGAKR	sp|P62806|H4_MOUSE	G[+84.057515]K[+42.010565]GGK[+84.057515]GLGK[+42.010565]GGAK[+84.057515]R	2x Ac, K5K12; coelution with K5K8	536.326	3	572.351	1	y5	25683596	23959914	23253884	17404216	19881662
GKGGKGLGKGGAKR	sp|P62806|H4_MOUSE	G[+84.057515]K[+42.010565]GGK[+84.057515]GLGK[+42.010565]GGAK[+84.057515]R	2x Ac, K5K12; coelution with K5K8	536.326	3	515.33	1	y4	4477773	4083878	4005539	3004393	3468929	Ri
GKGGKGLGKGGAKR	sp|P62806|H4_MOUSE	G[+84.057515]K[+42.010565]GGK[+84.057515]GLGK[+42.010565]GGAK[+84.057515]R	2x Ac, K5K12; coelution with K5K8	536.326	3	458.309	1	y3	1046022	1018502	981746	723294	834095	0.833421	0.846135	0.846505	0.82816	0.836878
GKGGKGLGKGGAKR	sp|P62806|H4_MOUSE	G[+84.057515]K[+42.010565]GGK[+84.057515]GLGK[+42.010565]GGAK[+84.057515]R	2x Ac, K5K12; coelution with K5K8	536.326	3	387.271	1	y2	1086024	998714	957405	733618	855398
GKGGKGLGKGGAKR	sp|P62806|H4_MOUSE	G[+84.057515]K[+42.010565]GGK[+84.057515]GLGK[+42.010565]GGAK[+84.057515]R	2x Ac, K5K12; coelution with K5K8	536.326	3	175.119	1	y1	2070665	1661955	1866257	1166306	1391901	Ai
GKGGKGLGKGGAKR	sp|P62806|H4_MOUSE	G[+84.057515]K[+42.010565]GGK[+84.057515]GLGK[+42.010565]GGAK[+84.057515]R	2x Ac, K5K12; coelution with K5K8	536.326	3	142.086	1	b1	3617128	3343176	3351149	2258899	2684366	1.11103e+08	1.04413e+08	1.05476e+08	7.40805e+07	8.65653e+07
GKGGKGLGKGGAKR	sp|P62806|H4_MOUSE	G[+84.057515]K[+42.010565]GGK[+84.057515]GLGK[+42.010565]GGAK[+84.057515]R	2x Ac, K5K12; coelution with K5K8	536.326	3	312.192	1	b2	5722481	5419691	5115130	3867987	4530265
GKGGKGLGKGGAKR	sp|P62806|H4_MOUSE	G[+84.057515]K[+42.010565]GGK[+84.057515]GLGK[+42.010565]GGAK[+84.057515]R	2x Ac, K5K12; coelution with K5K8	536.326	3	369.213	1	b3	1786850	1731510	1634394	1247307	1417675
GKGGKGLGKGGAKR	sp|P62806|H4_MOUSE	G[+84.057515]K[+42.010565]GGK[+84.057515]GLGK[+42.010565]GGAK[+84.057515]R	2x Ac, K5K12; coelution with K5K8	536.326	3	426.235	1	b4	1168609	1114672	1061311	805316	872543	Σbsi
GKGGKGLGKGGAKR	sp|P62806|H4_MOUSE	G[+84.057515]K[+42.010565]GGK[+84.057515]GLGK[+42.010565]GGAK[+84.057515]R	2x Ac, K5K12; coelution with K5K8	536.326	3	638.387	1	b5	2459026	2268718	2242799	1632270	1830441	8232895	7796572	7428079	5449234	6339089
GKGGKGLGKGGAKR	sp|P62806|H4_MOUSE	G[+84.057515]K[+42.010565]GGK[+84.057515]GLGK[+42.010565]GGAK[+84.057515]R	2x Ac, K5K12; coelution with K5K8	536.326	3	695.409	1	b6	4500516	4255970	4068934	2967317	3468302
GKGGKGLGKGGAKR	sp|P62806|H4_MOUSE	G[+84.057515]K[+42.010565]GGK[+84.057515]GLGK[+42.010565]GGAK[+84.057515]R	2x Ac, K5K12; coelution with K5K8	536.326	3	808.493	1	b7	960273	938333	909969	665161	748799	Σbsi + Σbsj
GKGGKGLGKGGAKR	sp|P62806|H4_MOUSE	G[+84.057515]K[+42.010565]GGK[+84.057515]GLGK[+42.010565]GGAK[+84.057515]R	2x Ac, K5K12; coelution with K5K8	536.326	3	865.514	1	b8	313080	333551	206377	184486	291547	10163168	9485594	9019464	6786676	7794219
GKGGKGLGKGGAKR	sp|P62806|H4_MOUSE	G[+84.057515]K[+42.010565]GGK[+84.057515]GLGK[+42.010565]GGAK[+84.057515]R	2x Ac, K5K12; coelution with K5K8	536.326	3	1035.62	1	b9	0	5415	0	0	0
GKGGKGLGKGGAKR	sp|P62806|H4_MOUSE	G[+84.057515]K[+42.010565]GGK[+84.057515]GLGK[+42.010565]GGAK[+84.057515]R	2x Ac, K5K12; coelution with K5K8	536.326	3	1092.64	1	b10	0	0	0	0	0
GKGGKGLGKGGAKR	sp|P62806|H4_MOUSE	G[+84.057515]K[+42.010565]GGK[+84.057515]GLGK[+42.010565]GGAK[+84.057515]R	2x Ac, K5K12; coelution with K5K8	536.326	3	1149.66	1	b11	0	4373	0	0	0
GKGGKGLGKGGAKR	sp|P62806|H4_MOUSE	G[+84.057515]K[+42.010565]GGK[+84.057515]GLGK[+42.010565]GGAK[+84.057515]R	2x Ac, K5K12; coelution with K5K8	536.326	3	1220.7	1	b12	0	0	0	0	0
GKGGKGLGKGGAKR	sp|P62806|H4_MOUSE	G[+84.057515]K[+42.010565]GGK[+84.057515]GLGK[+42.010565]GGAK[+84.057515]R	2x Ac, K5K12; coelution with K5K8	536.326	3	1432.85	1	b13	0	0	0	0	0
GKGGKGLGKGGAKR	sp|P62806|H4_MOUSE	G[+84.057515]K[+42.010565]GGK[+42.010565]GLGK[+84.057515]GGAK[+84.057515]R	2xAc, K5K8; coelution K5K12	536.326	3	536.326	3	precursor	59254440	52467076	55597956	39205692	45157660	133309132	123399880	124601672	89451843	103438442
GKGGKGLGKGGAKR	sp|P62806|H4_MOUSE	G[+84.057515]K[+42.010565]GGK[+42.010565]GLGK[+84.057515]GGAK[+84.057515]R	2xAc, K5K8; coelution K5K12	536.326	3	536.66	3	precursor [M+1]	50317616	47907400	47076020	34052504	39641476
GKGGKGLGKGGAKR	sp|P62806|H4_MOUSE	G[+84.057515]K[+42.010565]GGK[+42.010565]GLGK[+84.057515]GGAK[+84.057515]R	2xAc, K5K8; coelution K5K12	536.326	3	536.995	3	precursor [M+2]	23737076	23025404	21927696	16193647	18639306
GKGGKGLGKGGAKR	sp|P62806|H4_MOUSE	G[+84.057515]K[+42.010565]GGK[+42.010565]GLGK[+84.057515]GGAK[+84.057515]R	2xAc, K5K8; coelution K5K12	536.326	3	1465.88	1	y13	0	0	0	0	0
GKGGKGLGKGGAKR	sp|P62806|H4_MOUSE	G[+84.057515]K[+42.010565]GGK[+42.010565]GLGK[+84.057515]GGAK[+84.057515]R	2xAc, K5K8; coelution K5K12	536.326	3	1295.78	1	y12	372978	354937	332861	261544	289934
GKGGKGLGKGGAKR	sp|P62806|H4_MOUSE	G[+84.057515]K[+42.010565]GGK[+42.010565]GLGK[+84.057515]GGAK[+84.057515]R	2xAc, K5K8; coelution K5K12	536.326	3	1238.76	1	y11	219917	182107	175278	130853	169789
GKGGKGLGKGGAKR	sp|P62806|H4_MOUSE	G[+84.057515]K[+42.010565]GGK[+42.010565]GLGK[+84.057515]GGAK[+84.057515]R	2xAc, K5K8; coelution K5K12	536.326	3	1181.74	1	y10	69546	81362	94071	63570	85732	Σysj
GKGGKGLGKGGAKR	sp|P62806|H4_MOUSE	G[+84.057515]K[+42.010565]GGK[+42.010565]GLGK[+84.057515]GGAK[+84.057515]R	2xAc, K5K8; coelution K5K12	536.326	3	1011.63	1	y9	1041990	871509	838699	713710	775317	4165445	3501567	3399611	2844400	3091409
GKGGKGLGKGGAKR	sp|P62806|H4_MOUSE	G[+84.057515]K[+42.010565]GGK[+42.010565]GLGK[+84.057515]GGAK[+84.057515]R	2xAc, K5K8; coelution K5K12	536.326	3	954.609	1	y8	240568	225443	222369	191244	208315
GKGGKGLGKGGAKR	sp|P62806|H4_MOUSE	G[+84.057515]K[+42.010565]GGK[+42.010565]GLGK[+84.057515]GGAK[+84.057515]R	2xAc, K5K8; coelution K5K12	536.326	3	841.525	1	y7	2179736	1834033	1795961	1482631	1625631	Rj
GKGGKGLGKGGAKR	sp|P62806|H4_MOUSE	G[+84.057515]K[+42.010565]GGK[+42.010565]GLGK[+84.057515]GGAK[+84.057515]R	2xAc, K5K8; coelution K5K12	536.326	3	784.504	1	y6	703151	570582	542582	456815	482146	0.166579	0.153865	0.153495	0.17184	0.163122
GKGGKGLGKGGAKR	sp|P62806|H4_MOUSE	G[+84.057515]K[+42.010565]GGK[+42.010565]GLGK[+84.057515]GGAK[+84.057515]R	2xAc, K5K8; coelution K5K12	536.326	3	572.351	1	y5	25683596	23959914	23253884	17404216	19881662
GKGGKGLGKGGAKR	sp|P62806|H4_MOUSE	G[+84.057515]K[+42.010565]GGK[+42.010565]GLGK[+84.057515]GGAK[+84.057515]R	2xAc, K5K8; coelution K5K12	536.326	3	515.33	1	y4	4477773	4083878	4005539	3004393	3468929	Aj
GKGGKGLGKGGAKR	sp|P62806|H4_MOUSE	G[+84.057515]K[+42.010565]GGK[+42.010565]GLGK[+84.057515]GGAK[+84.057515]R	2xAc, K5K8; coelution K5K12	536.326	3	458.309	1	y3	1046022	1018502	981746	723294	834095	2.22065e+07	1.8987e+07	1.91257e+07	1.53714e+07	1.68731e+07
GKGGKGLGKGGAKR	sp|P62806|H4_MOUSE	G[+84.057515]K[+42.010565]GGK[+42.010565]GLGK[+84.057515]GGAK[+84.057515]R	2xAc, K5K8; coelution K5K12	536.326	3	387.271	1	y2	1086024	998714	957405	733618	855398
GKGGKGLGKGGAKR	sp|P62806|H4_MOUSE	G[+84.057515]K[+42.010565]GGK[+42.010565]GLGK[+84.057515]GGAK[+84.057515]R	2xAc, K5K8; coelution K5K12	536.326	3	175.119	1	y1	2070665	1661955	1866257	1166306	1391901	PPA= Ai + Aj
GKGGKGLGKGGAKR	sp|P62806|H4_MOUSE	G[+84.057515]K[+42.010565]GGK[+42.010565]GLGK[+84.057515]GGAK[+84.057515]R	2xAc, K5K8; coelution K5K12	536.326	3	142.086	1	b1	3617128	3343176	3351149	2258899	2684366	1.33309e+08	123399880	124601672	89451843	103438442
GKGGKGLGKGGAKR	sp|P62806|H4_MOUSE	G[+84.057515]K[+42.010565]GGK[+42.010565]GLGK[+84.057515]GGAK[+84.057515]R	2xAc, K5K8; coelution K5K12	536.326	3	312.192	1	b2	5722481	5419691	5115130	3867987	4530265
GKGGKGLGKGGAKR	sp|P62806|H4_MOUSE	G[+84.057515]K[+42.010565]GGK[+42.010565]GLGK[+84.057515]GGAK[+84.057515]R	2xAc, K5K8; coelution K5K12	536.326	3	369.213	1	b3	1786850	1731510	1634394	1247307	1417675
GKGGKGLGKGGAKR	sp|P62806|H4_MOUSE	G[+84.057515]K[+42.010565]GGK[+42.010565]GLGK[+84.057515]GGAK[+84.057515]R	2xAc, K5K8; coelution K5K12	536.326	3	426.235	1	b4	1168609	1114672	1061311	805316	872543	Σbsj
GKGGKGLGKGGAKR	sp|P62806|H4_MOUSE	G[+84.057515]K[+42.010565]GGK[+42.010565]GLGK[+84.057515]GGAK[+84.057515]R	2xAc, K5K8; coelution K5K12	536.326	3	596.34	1	b5	539186	466092	448766	375401	401403	1930273	1689022	1591385	1337442	1455130
GKGGKGLGKGGAKR	sp|P62806|H4_MOUSE	G[+84.057515]K[+42.010565]GGK[+42.010565]GLGK[+84.057515]GGAK[+84.057515]R	2xAc, K5K8; coelution K5K12	536.326	3	653.362	1	b6	1031856	883139	842956	717144	769426
GKGGKGLGKGGAKR	sp|P62806|H4_MOUSE	G[+84.057515]K[+42.010565]GGK[+42.010565]GLGK[+84.057515]GGAK[+84.057515]R	2xAc, K5K8; coelution K5K12	536.326	3	766.446	1	b7	249245	231268	194864	175788	203156	N
GKGGKGLGKGGAKR	sp|P62806|H4_MOUSE	G[+84.057515]K[+42.010565]GGK[+42.010565]GLGK[+84.057515]GGAK[+84.057515]R	2xAc, K5K8; coelution K5K12	536.326	3	823.467	1	b8	109986	108523	104799	69109	81145	6.00317	6.49918	6.51488	5.81938	6.13038
GKGGKGLGKGGAKR	sp|P62806|H4_MOUSE	G[+84.057515]K[+42.010565]GGK[+42.010565]GLGK[+84.057515]GGAK[+84.057515]R	2xAc, K5K8; coelution K5K12	536.326	3	1035.62	1	b9	0	5415	0	0	0	Ai
GKGGKGLGKGGAKR	sp|P62806|H4_MOUSE	G[+84.057515]K[+42.010565]GGK[+42.010565]GLGK[+84.057515]GGAK[+84.057515]R	2xAc, K5K8; coelution K5K12	536.326	3	1092.64	1	b10	0	0	0	0	0	5.00317	5.49918	5.51488	4.81938	5.13038
GKGGKGLGKGGAKR	sp|P62806|H4_MOUSE	G[+84.057515]K[+42.010565]GGK[+42.010565]GLGK[+84.057515]GGAK[+84.057515]R	2xAc, K5K8; coelution K5K12	536.326	3	1149.66	1	b11	0	4373	0	0	0	Aj
GKGGKGLGKGGAKR	sp|P62806|H4_MOUSE	G[+84.057515]K[+42.010565]GGK[+42.010565]GLGK[+84.057515]GGAK[+84.057515]R	2xAc, K5K8; coelution K5K12	536.326	3	1220.7	1	b12	0	0	0	0	0	1	1	1	1	1
GKGGKGLGKGGAKR	sp|P62806|H4_MOUSE	G[+84.057515]K[+42.010565]GGK[+42.010565]GLGK[+84.057515]GGAK[+84.057515]R	2xAc, K5K8; coelution K5K12	536.326	3	1432.85	1	b13	0	0	0	0	0

## Sheet: Triacetylated forms
	The calculation of co-eluting forms abundance based on eq1
	(the co-elution of H4G4-R17 triacetylated forms K5ac8acK16ac and K5acK12acK16)
			precursor m/z	782.962
														ctrl 1	ctrl 2	ctrl 3	ctrl 4	ctrl 5
Peptide	Protein	Peptide Modified Sequence Monoisotopic Masses	Peptide Note	Precursor Mz	Precursor Charge	Product Mz	Product Charge	Fragment Ion	ctrl 1 Area	ctrl 2 Area	ctrl 3 Area	ctrl 4 Area	ctrl 5 Area
GKGGKGLGKGGAKR	sp|P62806|H4_MOUSE	G[+84.057515]K[+42.010565]GGK[+42.010565]GLGK[+84.057515]GGAK[+42.010565]R	3x Ac, K5K8K16; coelution with K5K12K16	782.962	2	782.962	2	precursor	392861088	363962304	352953440	304148224	366220800	861043056	804126944	783214640	684246288	805392592
GKGGKGLGKGGAKR	sp|P62806|H4_MOUSE	G[+84.057515]K[+42.010565]GGK[+42.010565]GLGK[+84.057515]GGAK[+42.010565]R	3x Ac, K5K8K16; coelution with K5K12K16	782.962	2	783.464	2	precursor [M+1]	317889184	299282176	292813344	257128752	294484608
GKGGKGLGKGGAKR	sp|P62806|H4_MOUSE	G[+84.057515]K[+42.010565]GGK[+42.010565]GLGK[+84.057515]GGAK[+42.010565]R	3x Ac, K5K8K16; coelution with K5K12K16	782.962	2	783.965	2	precursor [M+2]	150292784	140882464	137447856	122969312	144687184
GKGGKGLGKGGAKR	sp|P62806|H4_MOUSE	G[+84.057515]K[+42.010565]GGK[+42.010565]GLGK[+84.057515]GGAK[+42.010565]R	3x Ac, K5K8K16; coelution with K5K12K16	782.962	2	1423.84	1	y13	1387020	1269724	1214826	1107691	1260288							precursors m/z	782.962
GKGGKGLGKGGAKR	sp|P62806|H4_MOUSE	G[+84.057515]K[+42.010565]GGK[+42.010565]GLGK[+84.057515]GGAK[+42.010565]R	3x Ac, K5K8K16; coelution with K5K12K16	782.962	2	1253.73	1	y12	67498080	66383768	64322544	55944636	65974772	K5ac8acK16ac ~ isomer i							522.311
GKGGKGLGKGGAKR	sp|P62806|H4_MOUSE	G[+84.057515]K[+42.010565]GGK[+42.010565]GLGK[+84.057515]GGAK[+42.010565]R	3x Ac, K5K8K16; coelution with K5K12K16	782.962	2	1196.71	1	y11	25610090	25088776	24065742	21187854	24672144
GKGGKGLGKGGAKR	sp|P62806|H4_MOUSE	G[+84.057515]K[+42.010565]GGK[+42.010565]GLGK[+84.057515]GGAK[+42.010565]R	3x Ac, K5K8K16; coelution with K5K12K16	782.962	2	1139.69	1	y10	16021293	15664931	14874648	13474718	15935773	Σysi						K5ac8acK16ac ~ isomer i	ctrl 1	ctrl 2	ctrl 3	ctrl 4	ctrl 5
GKGGKGLGKGGAKR	sp|P62806|H4_MOUSE	G[+84.057515]K[+42.010565]GGK[+42.010565]GLGK[+84.057515]GGAK[+42.010565]R	3x Ac, K5K8K16; coelution with K5K12K16	782.962	2	969.584	1	y9	32822380	31224630	31719190	27477764	32156678	71465140	68127092	68078007	59372825	68827083		Ai total
GKGGKGLGKGGAKR	sp|P62806|H4_MOUSE	G[+84.057515]K[+42.010565]GGK[+42.010565]GLGK[+84.057515]GGAK[+42.010565]R	3x Ac, K5K8K16; coelution with K5K12K16	782.962	2	912.563	1	y8	6575786	6174958	6267070	5240686	6104180								3.00923e+08	2.92378e+08	2.89533e+08	2.54201e+08	2.7603e+08
GKGGKGLGKGGAKR	sp|P62806|H4_MOUSE	G[+84.057515]K[+42.010565]GGK[+42.010565]GLGK[+84.057515]GGAK[+42.010565]R	3x Ac, K5K8K16; coelution with K5K12K16	782.962	2	799.478	1	y7	27238496	26100638	25657512	22565550	25812356	Σysi + Σysj
GKGGKGLGKGGAKR	sp|P62806|H4_MOUSE	G[+84.057515]K[+42.010565]GGK[+42.010565]GLGK[+84.057515]GGAK[+42.010565]R	3x Ac, K5K8K16; coelution with K5K12K16	782.962	2	742.457	1	y6	4828478	4626866	4434235	4088825	4753869	279407247	264336012	255083676	220528382	258607148		K5acK12acK16 ~ isomer j
GKGGKGLGKGGAKR	sp|P62806|H4_MOUSE	G[+84.057515]K[+42.010565]GGK[+42.010565]GLGK[+84.057515]GGAK[+42.010565]R	3x Ac, K5K8K16; coelution with K5K12K16	782.962	2	530.305	1	y5	61577724	60680356	58566952	50371464	58879744							Aj total
GKGGKGLGKGGAKR	sp|P62806|H4_MOUSE	G[+84.057515]K[+42.010565]GGK[+42.010565]GLGK[+84.057515]GGAK[+42.010565]R	3x Ac, K5K8K16; coelution with K5K12K16	782.962	2	473.283	1	y4	12822365	12559381	12210328	10504775	12417764	Ri							8.00096e+08	7.69996e+08	7.18606e+08	6.28894e+08	7.01951e+08
GKGGKGLGKGGAKR	sp|P62806|H4_MOUSE	G[+84.057515]K[+42.010565]GGK[+42.010565]GLGK[+84.057515]GGAK[+42.010565]R	3x Ac, K5K8K16; coelution with K5K12K16	782.962	2	416.262	1	y3	5486824	5141282	5117237	4484159	5179992	0.274651	0.27434	0.285881	0.286152	0.281265
GKGGKGLGKGGAKR	sp|P62806|H4_MOUSE	G[+84.057515]K[+42.010565]GGK[+42.010565]GLGK[+84.057515]GGAK[+42.010565]R	3x Ac, K5K8K16; coelution with K5K12K16	782.962	2	345.224	1	y2	10725283	10604042	10244872	8851101	10401938							PPA
GKGGKGLGKGGAKR	sp|P62806|H4_MOUSE	G[+84.057515]K[+42.010565]GGK[+42.010565]GLGK[+84.057515]GGAK[+42.010565]R	3x Ac, K5K8K16; coelution with K5K12K16	782.962	2	175.119	1	y1	16616261	15679171	16443580	13674140	16361479	Ai							1101019396	1062373668	1008138892	883094968	977980682
GKGGKGLGKGGAKR	sp|P62806|H4_MOUSE	G[+84.057515]K[+42.010565]GGK[+42.010565]GLGK[+84.057515]GGAK[+42.010565]R	3x Ac, K5K8K16; coelution with K5K12K16	782.962	2	142.086	1	b1	1738321	1611704	1590098	1377820	1570173	2.36486e+08	2.20604e+08	2.23906e+08	1.95798e+08	2.26529e+08
GKGGKGLGKGGAKR	sp|P62806|H4_MOUSE	G[+84.057515]K[+42.010565]GGK[+42.010565]GLGK[+84.057515]GGAK[+42.010565]R	3x Ac, K5K8K16; coelution with K5K12K16	782.962	2	312.192	1	b2	32877506	32587464	31909576	27114396	31852988							N	3.65881	3.63357	3.48195	3.474	3.54303
GKGGKGLGKGGAKR	sp|P62806|H4_MOUSE	G[+84.057515]K[+42.010565]GGK[+42.010565]GLGK[+84.057515]GGAK[+42.010565]R	3x Ac, K5K8K16; coelution with K5K12K16	782.962	2	369.213	1	b3	23465834	22333378	21758466	18928060	21668528
GKGGKGLGKGGAKR	sp|P62806|H4_MOUSE	G[+84.057515]K[+42.010565]GGK[+42.010565]GLGK[+84.057515]GGAK[+42.010565]R	3x Ac, K5K8K16; coelution with K5K12K16	782.962	2	426.235	1	b4	18091680	17519762	16895318	14839548	17341590	Σbsi						Ai	1	1	1	1	1
GKGGKGLGKGGAKR	sp|P62806|H4_MOUSE	G[+84.057515]K[+42.010565]GGK[+42.010565]GLGK[+84.057515]GGAK[+42.010565]R	3x Ac, K5K8K16; coelution with K5K12K16	782.962	2	596.34	1	b5	7002929	6583877	6666199	5832666	6730811	21825614	21065785	21341159	18318944	21126986
GKGGKGLGKGGAKR	sp|P62806|H4_MOUSE	G[+84.057515]K[+42.010565]GGK[+42.010565]GLGK[+84.057515]GGAK[+42.010565]R	3x Ac, K5K8K16; coelution with K5K12K16	782.962	2	653.362	1	b6	10586759	10588139	10469523	8996111	10228681							Aj	2.65881	2.63357	2.48195	2.474	2.54303
GKGGKGLGKGGAKR	sp|P62806|H4_MOUSE	G[+84.057515]K[+42.010565]GGK[+42.010565]GLGK[+84.057515]GGAK[+42.010565]R	3x Ac, K5K8K16; coelution with K5K12K16	782.962	2	766.446	1	b7	2792968	2539353	2688981	2189735	2567943	Σbsi + Σbsj
GKGGKGLGKGGAKR	sp|P62806|H4_MOUSE	G[+84.057515]K[+42.010565]GGK[+42.010565]GLGK[+84.057515]GGAK[+42.010565]R	3x Ac, K5K8K16; coelution with K5K12K16	782.962	2	823.467	1	b8	1442958	1354416	1516456	1300432	1599551	74356178	72403269	69999113	60443830	71282224
GKGGKGLGKGGAKR	sp|P62806|H4_MOUSE	G[+84.057515]K[+42.010565]GGK[+42.010565]GLGK[+84.057515]GGAK[+42.010565]R	3x Ac, K5K8K16; coelution with K5K12K16	782.962	2	1035.62	1	b9	1055593	1201700	1121682	875258	1214132
GKGGKGLGKGGAKR	sp|P62806|H4_MOUSE	G[+84.057515]K[+42.010565]GGK[+42.010565]GLGK[+84.057515]GGAK[+42.010565]R	3x Ac, K5K8K16; coelution with K5K12K16	782.962	2	1092.64	1	b10	172444	103800	120028	179535	113069
GKGGKGLGKGGAKR	sp|P62806|H4_MOUSE	G[+84.057515]K[+42.010565]GGK[+42.010565]GLGK[+84.057515]GGAK[+42.010565]R	3x Ac, K5K8K16; coelution with K5K12K16	782.962	2	1149.66	1	b11	37522	19475	26443	132179	3773	K5acK12acK16 ~ isomer j
GKGGKGLGKGGAKR	sp|P62806|H4_MOUSE	G[+84.057515]K[+42.010565]GGK[+42.010565]GLGK[+84.057515]GGAK[+42.010565]R	3x Ac, K5K8K16; coelution with K5K12K16	782.962	2	1220.7	1	b12	1770	53227	30602	46544	2420	ctrl 1	ctrl 2	ctrl 3	ctrl 4	ctrl 5
GKGGKGLGKGGAKR	sp|P62806|H4_MOUSE	G[+84.057515]K[+42.010565]GGK[+42.010565]GLGK[+84.057515]GGAK[+42.010565]R	3x Ac, K5K8K16; coelution with K5K12K16	782.962	2	1390.81	1	b13	0	0	0	0	0	PPA
GKGGKGLGKGGAKR	sp|P62806|H4_MOUSE	G[+84.057515]K[+42.010565]GGK[+84.057515]GLGK[+42.010565]GGAK[+42.010565]R	3x Ac, K5K12K16; coelution with K5K8K16	782.962	2	782.962	2	precursor	392861088	363962304	352953440	304148224	366220800	861043056	804126944	783214640	684246288	805392592
GKGGKGLGKGGAKR	sp|P62806|H4_MOUSE	G[+84.057515]K[+42.010565]GGK[+84.057515]GLGK[+42.010565]GGAK[+42.010565]R	3x Ac, K5K12K16; coelution with K5K8K16	782.962	2	783.464	2	precursor [M+1]	317889184	299282176	292813344	257128752	294484608
GKGGKGLGKGGAKR	sp|P62806|H4_MOUSE	G[+84.057515]K[+42.010565]GGK[+84.057515]GLGK[+42.010565]GGAK[+42.010565]R	3x Ac, K5K12K16; coelution with K5K8K16	782.962	2	783.965	2	precursor [M+2]	150292784	140882464	137447856	122969312	144687184
GKGGKGLGKGGAKR	sp|P62806|H4_MOUSE	G[+84.057515]K[+42.010565]GGK[+84.057515]GLGK[+42.010565]GGAK[+42.010565]R	3x Ac, K5K12K16; coelution with K5K8K16	782.962	2	1423.84	1	y13	1393168	1273063	1209144	1105257	1257645
GKGGKGLGKGGAKR	sp|P62806|H4_MOUSE	G[+84.057515]K[+42.010565]GGK[+84.057515]GLGK[+42.010565]GGAK[+42.010565]R	3x Ac, K5K12K16; coelution with K5K8K16	782.962	2	1253.73	1	y12	69076712	65335072	64200848	55873004	65679996
GKGGKGLGKGGAKR	sp|P62806|H4_MOUSE	G[+84.057515]K[+42.010565]GGK[+84.057515]GLGK[+42.010565]GGAK[+42.010565]R	3x Ac, K5K12K16; coelution with K5K8K16	782.962	2	1196.71	1	y11	26318566	24725010	24021446	21160984	24570014
GKGGKGLGKGGAKR	sp|P62806|H4_MOUSE	G[+84.057515]K[+42.010565]GGK[+84.057515]GLGK[+42.010565]GGAK[+42.010565]R	3x Ac, K5K12K16; coelution with K5K8K16	782.962	2	1139.69	1	y10	16487026	15397136	14842945	13456814	15912116	Σysj
GKGGKGLGKGGAKR	sp|P62806|H4_MOUSE	G[+84.057515]K[+42.010565]GGK[+84.057515]GLGK[+42.010565]GGAK[+42.010565]R	3x Ac, K5K12K16; coelution with K5K8K16	782.962	2	927.537	1	y9	102793144	96382256	91718120	78646536	92794752	207942107	196208920	187005669	161155557	189780065
GKGGKGLGKGGAKR	sp|P62806|H4_MOUSE	G[+84.057515]K[+42.010565]GGK[+84.057515]GLGK[+42.010565]GGAK[+42.010565]R	3x Ac, K5K12K16; coelution with K5K8K16	782.962	2	870.516	1	y8	18966770	18114198	17297310	15215546	17985620
GKGGKGLGKGGAKR	sp|P62806|H4_MOUSE	G[+84.057515]K[+42.010565]GGK[+84.057515]GLGK[+42.010565]GGAK[+42.010565]R	3x Ac, K5K12K16; coelution with K5K8K16	782.962	2	757.432	1	y7	73856024	70202864	66688336	57665976	67825544	Rj
GKGGKGLGKGGAKR	sp|P62806|H4_MOUSE	G[+84.057515]K[+42.010565]GGK[+84.057515]GLGK[+42.010565]GGAK[+42.010565]R	3x Ac, K5K12K16; coelution with K5K8K16	782.962	2	700.41	1	y6	12326169	11509602	11301903	9627499	11174149	0.725349	0.72566	0.714119	0.713848	0.718735
GKGGKGLGKGGAKR	sp|P62806|H4_MOUSE	G[+84.057515]K[+42.010565]GGK[+84.057515]GLGK[+42.010565]GGAK[+42.010565]R	3x Ac, K5K12K16; coelution with K5K8K16	782.962	2	530.305	1	y5	62931204	59730904	58352948	50281772	58562412
GKGGKGLGKGGAKR	sp|P62806|H4_MOUSE	G[+84.057515]K[+42.010565]GGK[+84.057515]GLGK[+42.010565]GGAK[+42.010565]R	3x Ac, K5K12K16; coelution with K5K8K16	782.962	2	473.283	1	y4	13129629	12357410	12162613	10485935	12315912	Aj
GKGGKGLGKGGAKR	sp|P62806|H4_MOUSE	G[+84.057515]K[+42.010565]GGK[+84.057515]GLGK[+42.010565]GGAK[+42.010565]R	3x Ac, K5K12K16; coelution with K5K8K16	782.962	2	416.262	1	y3	5664382	5071590	5098055	4476014	5139186	6.24557e+08	5.83523e+08	5.59308e+08	4.88448e+08	5.78864e+08
GKGGKGLGKGGAKR	sp|P62806|H4_MOUSE	G[+84.057515]K[+42.010565]GGK[+84.057515]GLGK[+42.010565]GGAK[+42.010565]R	3x Ac, K5K12K16; coelution with K5K8K16	782.962	2	345.224	1	y2	10886102	10424803	10206763	8834996	10361313
GKGGKGLGKGGAKR	sp|P62806|H4_MOUSE	G[+84.057515]K[+42.010565]GGK[+84.057515]GLGK[+42.010565]GGAK[+42.010565]R	3x Ac, K5K12K16; coelution with K5K8K16	782.962	2	175.119	1	y1	17104608	15460238	16404551	13659466	16302004	PPA= Ai + Aj
GKGGKGLGKGGAKR	sp|P62806|H4_MOUSE	G[+84.057515]K[+42.010565]GGK[+84.057515]GLGK[+42.010565]GGAK[+42.010565]R	3x Ac, K5K12K16; coelution with K5K8K16	782.962	2	142.086	1	b1	1732574	1620641	1584980	1375816	1566715	861043056	804126944	7.83215e+08	684246288	805392592
GKGGKGLGKGGAKR	sp|P62806|H4_MOUSE	G[+84.057515]K[+42.010565]GGK[+84.057515]GLGK[+42.010565]GGAK[+42.010565]R	3x Ac, K5K12K16; coelution with K5K8K16	782.962	2	312.192	1	b2	33673428	32017290	31854032	27086194	31748890
GKGGKGLGKGGAKR	sp|P62806|H4_MOUSE	G[+84.057515]K[+42.010565]GGK[+84.057515]GLGK[+42.010565]GGAK[+42.010565]R	3x Ac, K5K12K16; coelution with K5K8K16	782.962	2	369.213	1	b3	23931604	21951688	21723166	18906142	21601824
GKGGKGLGKGGAKR	sp|P62806|H4_MOUSE	G[+84.057515]K[+42.010565]GGK[+84.057515]GLGK[+42.010565]GGAK[+42.010565]R	3x Ac, K5K12K16; coelution with K5K8K16	782.962	2	426.235	1	b4	18546136	17239242	16861754	14819547	17290670	Σbsj
GKGGKGLGKGGAKR	sp|P62806|H4_MOUSE	G[+84.057515]K[+42.010565]GGK[+84.057515]GLGK[+42.010565]GGAK[+42.010565]R	3x Ac, K5K12K16; coelution with K5K8K16	782.962	2	638.387	1	b5	17079622	16928854	16016083	14173343	16360816	52530564	51337484	48657954	42124886	50155238
GKGGKGLGKGGAKR	sp|P62806|H4_MOUSE	G[+84.057515]K[+42.010565]GGK[+84.057515]GLGK[+42.010565]GGAK[+42.010565]R	3x Ac, K5K12K16; coelution with K5K8K16	782.962	2	695.409	1	b6	27615754	26683570	25576042	21866922	26318660
GKGGKGLGKGGAKR	sp|P62806|H4_MOUSE	G[+84.057515]K[+42.010565]GGK[+84.057515]GLGK[+42.010565]GGAK[+42.010565]R	3x Ac, K5K12K16; coelution with K5K8K16	782.962	2	808.493	1	b7	5457764	5544788	4886351	4467438	5348679	N
GKGGKGLGKGGAKR	sp|P62806|H4_MOUSE	G[+84.057515]K[+42.010565]GGK[+84.057515]GLGK[+42.010565]GGAK[+42.010565]R	3x Ac, K5K12K16; coelution with K5K8K16	782.962	2	865.514	1	b8	2377424	2180272	2179478	1617183	2127083	3.64098	3.64511	3.49796	3.49465	3.55536
GKGGKGLGKGGAKR	sp|P62806|H4_MOUSE	G[+84.057515]K[+42.010565]GGK[+84.057515]GLGK[+42.010565]GGAK[+42.010565]R	3x Ac, K5K12K16; coelution with K5K8K16	782.962	2	1035.62	1	b9	1107639	1205461	1116472	873003	1210046	Ai
GKGGKGLGKGGAKR	sp|P62806|H4_MOUSE	G[+84.057515]K[+42.010565]GGK[+84.057515]GLGK[+42.010565]GGAK[+42.010565]R	3x Ac, K5K12K16; coelution with K5K8K16	782.962	2	1092.64	1	b10	172444	103831	118877	179426	112089	1	1	1	1	1
GKGGKGLGKGGAKR	sp|P62806|H4_MOUSE	G[+84.057515]K[+42.010565]GGK[+84.057515]GLGK[+42.010565]GGAK[+42.010565]R	3x Ac, K5K12K16; coelution with K5K8K16	782.962	2	1149.66	1	b11	37522	19481	25084	132179	3772	Aj
GKGGKGLGKGGAKR	sp|P62806|H4_MOUSE	G[+84.057515]K[+42.010565]GGK[+84.057515]GLGK[+42.010565]GGAK[+42.010565]R	3x Ac, K5K12K16; coelution with K5K8K16	782.962	2	1220.7	1	b12	1770	53946	29540	46544	2419	2.64098	2.64511	2.49796	2.49465	2.55536
GKGGKGLGKGGAKR	sp|P62806|H4_MOUSE	G[+84.057515]K[+42.010565]GGK[+84.057515]GLGK[+42.010565]GGAK[+42.010565]R	3x Ac, K5K12K16; coelution with K5K8K16	782.962	2	1390.81	1	b13	0	0	0	0	0
			precursor m/z	522.311
														ctrl 1	ctrl 2	ctrl 3	ctrl 4	ctrl 5
GKGGKGLGKGGAKR	sp|P62806|H4_MOUSE	G[+84.057515]K[+42.010565]GGK[+42.010565]GLGK[+84.057515]GGAK[+42.010565]R	3x Ac, K5K8K16; coelution with K5K12K16	522.311	3	522.311	3	precursor	109352464	115873744	100961408	89244424	77743448	239976340	258246724	224924252	198848680	172588090
GKGGKGLGKGGAKR	sp|P62806|H4_MOUSE	G[+84.057515]K[+42.010565]GGK[+42.010565]GLGK[+84.057515]GGAK[+42.010565]R	3x Ac, K5K8K16; coelution with K5K12K16	522.311	3	522.645	3	precursor [M+1]	86797480	95866720	84867016	74795024	65258496
GKGGKGLGKGGAKR	sp|P62806|H4_MOUSE	G[+84.057515]K[+42.010565]GGK[+42.010565]GLGK[+84.057515]GGAK[+42.010565]R	3x Ac, K5K8K16; coelution with K5K12K16	522.311	3	522.979	3	precursor [M+2]	43826396	46506260	39095828	34809232	29586146
GKGGKGLGKGGAKR	sp|P62806|H4_MOUSE	G[+84.057515]K[+42.010565]GGK[+42.010565]GLGK[+84.057515]GGAK[+42.010565]R	3x Ac, K5K8K16; coelution with K5K12K16	522.311	3	1423.84	1	y13	0	0	0	0	0
GKGGKGLGKGGAKR	sp|P62806|H4_MOUSE	G[+84.057515]K[+42.010565]GGK[+42.010565]GLGK[+84.057515]GGAK[+42.010565]R	3x Ac, K5K8K16; coelution with K5K12K16	522.311	3	1253.73	1	y12	941827	1050119	828780	755608	645130	K5ac8acK16ac ~ isomer i
GKGGKGLGKGGAKR	sp|P62806|H4_MOUSE	G[+84.057515]K[+42.010565]GGK[+42.010565]GLGK[+84.057515]GGAK[+42.010565]R	3x Ac, K5K8K16; coelution with K5K12K16	522.311	3	1196.71	1	y11	536380	511317	402426	374045	346167
GKGGKGLGKGGAKR	sp|P62806|H4_MOUSE	G[+84.057515]K[+42.010565]GGK[+42.010565]GLGK[+84.057515]GGAK[+42.010565]R	3x Ac, K5K8K16; coelution with K5K12K16	522.311	3	1139.69	1	y10	215082	224483	186667	178814	107991	Σysi
GKGGKGLGKGGAKR	sp|P62806|H4_MOUSE	G[+84.057515]K[+42.010565]GGK[+42.010565]GLGK[+84.057515]GGAK[+42.010565]R	3x Ac, K5K8K16; coelution with K5K12K16	522.311	3	969.584	1	y9	3023855	3413446	3003022	2854852	2296978	12493881	14502777	12262047	11844379	9607509
GKGGKGLGKGGAKR	sp|P62806|H4_MOUSE	G[+84.057515]K[+42.010565]GGK[+42.010565]GLGK[+84.057515]GGAK[+42.010565]R	3x Ac, K5K8K16; coelution with K5K12K16	522.311	3	912.563	1	y8	861833	946511	803983	785904	567716
GKGGKGLGKGGAKR	sp|P62806|H4_MOUSE	G[+84.057515]K[+42.010565]GGK[+42.010565]GLGK[+84.057515]GGAK[+42.010565]R	3x Ac, K5K8K16; coelution with K5K12K16	522.311	3	799.478	1	y7	5795808	6878784	5762715	5505014	4470038	Σysi + Σysj
GKGGKGLGKGGAKR	sp|P62806|H4_MOUSE	G[+84.057515]K[+42.010565]GGK[+42.010565]GLGK[+84.057515]GGAK[+42.010565]R	3x Ac, K5K8K16; coelution with K5K12K16	522.311	3	742.457	1	y6	2812385	3264036	2692327	2698609	2272777	51120222	57133366	46457162	44279119	36656477
GKGGKGLGKGGAKR	sp|P62806|H4_MOUSE	G[+84.057515]K[+42.010565]GGK[+42.010565]GLGK[+84.057515]GGAK[+42.010565]R	3x Ac, K5K8K16; coelution with K5K12K16	522.311	3	530.305	1	y5	43391652	50634120	41397548	39597228	33067530
GKGGKGLGKGGAKR	sp|P62806|H4_MOUSE	G[+84.057515]K[+42.010565]GGK[+42.010565]GLGK[+84.057515]GGAK[+42.010565]R	3x Ac, K5K8K16; coelution with K5K12K16	522.311	3	473.283	1	y4	7375143	8832053	6951257	6775706	5567132	Ri
GKGGKGLGKGGAKR	sp|P62806|H4_MOUSE	G[+84.057515]K[+42.010565]GGK[+42.010565]GLGK[+84.057515]GGAK[+42.010565]R	3x Ac, K5K8K16; coelution with K5K12K16	522.311	3	416.262	1	y3	1899383	2249475	1780315	1752536	1466021	0.268512	0.277927	0.291771	0.293704	0.286815
GKGGKGLGKGGAKR	sp|P62806|H4_MOUSE	G[+84.057515]K[+42.010565]GGK[+42.010565]GLGK[+84.057515]GGAK[+42.010565]R	3x Ac, K5K8K16; coelution with K5K12K16	522.311	3	345.224	1	y2	1903687	2170583	1703039	1715387	1429712
GKGGKGLGKGGAKR	sp|P62806|H4_MOUSE	G[+84.057515]K[+42.010565]GGK[+42.010565]GLGK[+84.057515]GGAK[+42.010565]R	3x Ac, K5K8K16; coelution with K5K12K16	522.311	3	175.119	1	y1	2911808	3120818	2767844	2593305	2145460	Ai
GKGGKGLGKGGAKR	sp|P62806|H4_MOUSE	G[+84.057515]K[+42.010565]GGK[+42.010565]GLGK[+84.057515]GGAK[+42.010565]R	3x Ac, K5K8K16; coelution with K5K12K16	522.311	3	142.086	1	b1	5919962	6848057	5733356	5369992	4405353	6.44366e+07	7.17736e+07	6.56264e+07	5.84026e+07	4.95009e+07
GKGGKGLGKGGAKR	sp|P62806|H4_MOUSE	G[+84.057515]K[+42.010565]GGK[+42.010565]GLGK[+84.057515]GGAK[+42.010565]R	3x Ac, K5K8K16; coelution with K5K12K16	522.311	3	312.192	1	b2	9361024	10998163	8957428	8715173	7185966
GKGGKGLGKGGAKR	sp|P62806|H4_MOUSE	G[+84.057515]K[+42.010565]GGK[+42.010565]GLGK[+84.057515]GGAK[+42.010565]R	3x Ac, K5K8K16; coelution with K5K12K16	522.311	3	369.213	1	b3	3067737	3514572	2828582	2862444	2316939
GKGGKGLGKGGAKR	sp|P62806|H4_MOUSE	G[+84.057515]K[+42.010565]GGK[+42.010565]GLGK[+84.057515]GGAK[+42.010565]R	3x Ac, K5K8K16; coelution with K5K12K16	522.311	3	426.235	1	b4	2023714	2371399	1900733	1770042	1547179	Σbsi
GKGGKGLGKGGAKR	sp|P62806|H4_MOUSE	G[+84.057515]K[+42.010565]GGK[+42.010565]GLGK[+84.057515]GGAK[+42.010565]R	3x Ac, K5K8K16; coelution with K5K12K16	522.311	3	596.34	1	b5	1393190	1735882	1388338	1341784	1069383	4671824	5564965	4685786	4486827	3633559
GKGGKGLGKGGAKR	sp|P62806|H4_MOUSE	G[+84.057515]K[+42.010565]GGK[+42.010565]GLGK[+84.057515]GGAK[+42.010565]R	3x Ac, K5K8K16; coelution with K5K12K16	522.311	3	653.362	1	b6	2487371	2991752	2525843	2352108	1964929
GKGGKGLGKGGAKR	sp|P62806|H4_MOUSE	G[+84.057515]K[+42.010565]GGK[+42.010565]GLGK[+84.057515]GGAK[+42.010565]R	3x Ac, K5K8K16; coelution with K5K12K16	522.311	3	766.446	1	b7	516805	644239	531459	572161	413098	Σbsi + Σbsj
GKGGKGLGKGGAKR	sp|P62806|H4_MOUSE	G[+84.057515]K[+42.010565]GGK[+42.010565]GLGK[+84.057515]GGAK[+42.010565]R	3x Ac, K5K8K16; coelution with K5K12K16	522.311	3	823.467	1	b8	274458	193092	240146	220774	186149	15965333	18426286	14661444	14025122	11663416
GKGGKGLGKGGAKR	sp|P62806|H4_MOUSE	G[+84.057515]K[+42.010565]GGK[+42.010565]GLGK[+84.057515]GGAK[+42.010565]R	3x Ac, K5K8K16; coelution with K5K12K16	522.311	3	1035.62	1	b9	0	0	0	0	0
GKGGKGLGKGGAKR	sp|P62806|H4_MOUSE	G[+84.057515]K[+42.010565]GGK[+42.010565]GLGK[+84.057515]GGAK[+42.010565]R	3x Ac, K5K8K16; coelution with K5K12K16	522.311	3	1092.64	1	b10	0	0	0	0	0
GKGGKGLGKGGAKR	sp|P62806|H4_MOUSE	G[+84.057515]K[+42.010565]GGK[+42.010565]GLGK[+84.057515]GGAK[+42.010565]R	3x Ac, K5K8K16; coelution with K5K12K16	522.311	3	1149.66	1	b11	0	0	0	0	0	K5acK12acK16 ~ isomer j
GKGGKGLGKGGAKR	sp|P62806|H4_MOUSE	G[+84.057515]K[+42.010565]GGK[+42.010565]GLGK[+84.057515]GGAK[+42.010565]R	3x Ac, K5K8K16; coelution with K5K12K16	522.311	3	1220.7	1	b12	0	0	0	0	0	ctrl 1	ctrl 2	ctrl 3	ctrl 4	ctrl 5
GKGGKGLGKGGAKR	sp|P62806|H4_MOUSE	G[+84.057515]K[+42.010565]GGK[+42.010565]GLGK[+84.057515]GGAK[+42.010565]R	3x Ac, K5K8K16; coelution with K5K12K16	522.311	3	1390.81	1	b13	0	0	0	0	0	PPA
GKGGKGLGKGGAKR	sp|P62806|H4_MOUSE	G[+84.057515]K[+42.010565]GGK[+84.057515]GLGK[+42.010565]GGAK[+42.010565]R	3x Ac, K5K12K16; coelution with K5K8K16	522.311	3	522.311	3	precursor	109352464	115873744	100961408	89244424	77743448	239976340	258246724	224924252	198848680	172588090
GKGGKGLGKGGAKR	sp|P62806|H4_MOUSE	G[+84.057515]K[+42.010565]GGK[+84.057515]GLGK[+42.010565]GGAK[+42.010565]R	3x Ac, K5K12K16; coelution with K5K8K16	522.311	3	522.645	3	precursor [M+1]	86797480	95866720	84867016	74795024	65258496
GKGGKGLGKGGAKR	sp|P62806|H4_MOUSE	G[+84.057515]K[+42.010565]GGK[+84.057515]GLGK[+42.010565]GGAK[+42.010565]R	3x Ac, K5K12K16; coelution with K5K8K16	522.311	3	522.979	3	precursor [M+2]	43826396	46506260	39095828	34809232	29586146
GKGGKGLGKGGAKR	sp|P62806|H4_MOUSE	G[+84.057515]K[+42.010565]GGK[+84.057515]GLGK[+42.010565]GGAK[+42.010565]R	3x Ac, K5K12K16; coelution with K5K8K16	522.311	3	1423.84	1	y13	0	0	0	0	0
GKGGKGLGKGGAKR	sp|P62806|H4_MOUSE	G[+84.057515]K[+42.010565]GGK[+84.057515]GLGK[+42.010565]GGAK[+42.010565]R	3x Ac, K5K12K16; coelution with K5K8K16	522.311	3	1253.73	1	y12	943124	1051466	828780	755225	644957
GKGGKGLGKGGAKR	sp|P62806|H4_MOUSE	G[+84.057515]K[+42.010565]GGK[+84.057515]GLGK[+42.010565]GGAK[+42.010565]R	3x Ac, K5K12K16; coelution with K5K8K16	522.311	3	1196.71	1	y11	537108	511852	402426	374045	346074
GKGGKGLGKGGAKR	sp|P62806|H4_MOUSE	G[+84.057515]K[+42.010565]GGK[+84.057515]GLGK[+42.010565]GGAK[+42.010565]R	3x Ac, K5K12K16; coelution with K5K8K16	522.311	3	1139.69	1	y10	215082	225090	186646	178814	107962	Σysj
GKGGKGLGKGGAKR	sp|P62806|H4_MOUSE	G[+84.057515]K[+42.010565]GGK[+84.057515]GLGK[+42.010565]GGAK[+42.010565]R	3x Ac, K5K12K16; coelution with K5K8K16	522.311	3	927.537	1	y9	10955900	12008613	9519370	8974211	7578281	38626341	42630589	34195115	32434740	27048968
GKGGKGLGKGGAKR	sp|P62806|H4_MOUSE	G[+84.057515]K[+42.010565]GGK[+84.057515]GLGK[+42.010565]GGAK[+42.010565]R	3x Ac, K5K12K16; coelution with K5K8K16	522.311	3	870.516	1	y8	2786986	3070373	2418371	2299499	1956840
GKGGKGLGKGGAKR	sp|P62806|H4_MOUSE	G[+84.057515]K[+42.010565]GGK[+84.057515]GLGK[+42.010565]GGAK[+42.010565]R	3x Ac, K5K12K16; coelution with K5K8K16	522.311	3	757.432	1	y7	19228646	21310768	17270250	16345882	13536023	Rj
GKGGKGLGKGGAKR	sp|P62806|H4_MOUSE	G[+84.057515]K[+42.010565]GGK[+84.057515]GLGK[+42.010565]GGAK[+42.010565]R	3x Ac, K5K12K16; coelution with K5K8K16	522.311	3	700.41	1	y6	5654809	6240835	4987124	4815148	3977824	0.731488	0.722073	0.708229	0.706296	0.713185
GKGGKGLGKGGAKR	sp|P62806|H4_MOUSE	G[+84.057515]K[+42.010565]GGK[+84.057515]GLGK[+42.010565]GGAK[+42.010565]R	3x Ac, K5K12K16; coelution with K5K8K16	522.311	3	530.305	1	y5	44985528	49535232	41281500	39538660	32874506
GKGGKGLGKGGAKR	sp|P62806|H4_MOUSE	G[+84.057515]K[+42.010565]GGK[+84.057515]GLGK[+42.010565]GGAK[+42.010565]R	3x Ac, K5K12K16; coelution with K5K8K16	522.311	3	473.283	1	y4	7662487	8625870	6928750	6766151	5543528	Aj
GKGGKGLGKGGAKR	sp|P62806|H4_MOUSE	G[+84.057515]K[+42.010565]GGK[+84.057515]GLGK[+42.010565]GGAK[+42.010565]R	3x Ac, K5K12K16; coelution with K5K8K16	522.311	3	416.262	1	y3	1983639	2221188	1771948	1748199	1460634	1.7554e+08	1.86473e+08	1.59298e+08	1.40446e+08	1.23087e+08
GKGGKGLGKGGAKR	sp|P62806|H4_MOUSE	G[+84.057515]K[+42.010565]GGK[+84.057515]GLGK[+42.010565]GGAK[+42.010565]R	3x Ac, K5K12K16; coelution with K5K8K16	522.311	3	345.224	1	y2	1849076	2133119	1697359	1712992	1426435
GKGGKGLGKGGAKR	sp|P62806|H4_MOUSE	G[+84.057515]K[+42.010565]GGK[+84.057515]GLGK[+42.010565]GGAK[+42.010565]R	3x Ac, K5K12K16; coelution with K5K8K16	522.311	3	175.119	1	y1	2957276	3096326	2728051	2575977	2187700	PPA= Ai + Aj
GKGGKGLGKGGAKR	sp|P62806|H4_MOUSE	G[+84.057515]K[+42.010565]GGK[+84.057515]GLGK[+42.010565]GGAK[+42.010565]R	3x Ac, K5K12K16; coelution with K5K8K16	522.311	3	142.086	1	b1	6127913	6672632	5719041	5362156	4415622	239976340	2.58247e+08	224924252	198848680	172588090
GKGGKGLGKGGAKR	sp|P62806|H4_MOUSE	G[+84.057515]K[+42.010565]GGK[+84.057515]GLGK[+42.010565]GGAK[+42.010565]R	3x Ac, K5K12K16; coelution with K5K8K16	522.311	3	312.192	1	b2	9609736	10775161	8941550	8704313	7136871
GKGGKGLGKGGAKR	sp|P62806|H4_MOUSE	G[+84.057515]K[+42.010565]GGK[+84.057515]GLGK[+42.010565]GGAK[+42.010565]R	3x Ac, K5K12K16; coelution with K5K8K16	522.311	3	369.213	1	b3	3190196	3450134	2825435	2859828	2326487
GKGGKGLGKGGAKR	sp|P62806|H4_MOUSE	G[+84.057515]K[+42.010565]GGK[+84.057515]GLGK[+42.010565]GGAK[+42.010565]R	3x Ac, K5K12K16; coelution with K5K8K16	522.311	3	426.235	1	b4	2064026	2301999	1897049	1767560	1545184	Σbsj
GKGGKGLGKGGAKR	sp|P62806|H4_MOUSE	G[+84.057515]K[+42.010565]GGK[+84.057515]GLGK[+42.010565]GGAK[+42.010565]R	3x Ac, K5K12K16; coelution with K5K8K16	522.311	3	638.387	1	b5	3389052	3959220	3067862	2916235	2496907	11293509	12861321	9975658	9538295	8029857
GKGGKGLGKGGAKR	sp|P62806|H4_MOUSE	G[+84.057515]K[+42.010565]GGK[+84.057515]GLGK[+42.010565]GGAK[+42.010565]R	3x Ac, K5K12K16; coelution with K5K8K16	522.311	3	695.409	1	b6	6333957	7161604	5653157	5366036	4477345
GKGGKGLGKGGAKR	sp|P62806|H4_MOUSE	G[+84.057515]K[+42.010565]GGK[+84.057515]GLGK[+42.010565]GGAK[+42.010565]R	3x Ac, K5K12K16; coelution with K5K8K16	522.311	3	808.493	1	b7	1217515	1380753	1015624	1031577	880508	N
GKGGKGLGKGGAKR	sp|P62806|H4_MOUSE	G[+84.057515]K[+42.010565]GGK[+84.057515]GLGK[+42.010565]GGAK[+42.010565]R	3x Ac, K5K12K16; coelution with K5K8K16	522.311	3	865.514	1	b8	352985	359744	239015	224447	175097	3.72422	3.59807	3.42734	3.40479	3.48656
GKGGKGLGKGGAKR	sp|P62806|H4_MOUSE	G[+84.057515]K[+42.010565]GGK[+84.057515]GLGK[+42.010565]GGAK[+42.010565]R	3x Ac, K5K12K16; coelution with K5K8K16	522.311	3	1035.62	1	b9	0	0	0	0	0	Ai
GKGGKGLGKGGAKR	sp|P62806|H4_MOUSE	G[+84.057515]K[+42.010565]GGK[+84.057515]GLGK[+42.010565]GGAK[+42.010565]R	3x Ac, K5K12K16; coelution with K5K8K16	522.311	3	1092.64	1	b10	0	0	0	0	0	1	1	1	1	1
GKGGKGLGKGGAKR	sp|P62806|H4_MOUSE	G[+84.057515]K[+42.010565]GGK[+84.057515]GLGK[+42.010565]GGAK[+42.010565]R	3x Ac, K5K12K16; coelution with K5K8K16	522.311	3	1149.66	1	b11	0	0	0	0	0	Aj
GKGGKGLGKGGAKR	sp|P62806|H4_MOUSE	G[+84.057515]K[+42.010565]GGK[+84.057515]GLGK[+42.010565]GGAK[+42.010565]R	3x Ac, K5K12K16; coelution with K5K8K16	522.311	3	1220.7	1	b12	0	0	0	0	0	2.72422	2.59807	2.42734	2.40479	2.48656
GKGGKGLGKGGAKR	sp|P62806|H4_MOUSE	G[+84.057515]K[+42.010565]GGK[+84.057515]GLGK[+42.010565]GGAK[+42.010565]R	3x Ac, K5K12K16; coelution with K5K8K16	522.311	3	1390.81	1	b13	0	0	0	0	0
