# Supplementary material for: Trimethylacetic Anhydride–Based Derivatization Facilitates Quantification of Histone Marks at the MS1 Level
Source: Mol Cell Proteomics. 2021 Jun 12;20:100114. doi: 10.1016/j.mcpro.2021.100114 (PMC8283018; doi:10.1016/j.mcpro.2021.100114)
Supplement: Supplemental Table S4 [file mmc4.xlsx]

## Sheet: TMA_ Isoforms data
	Enti- treated over control samples
	(normalized log10 transformed peak areas)																															Ac/Non- Ac chart
	H4G4-R17		Peptide form abundance										average	average	SD	SD	SD portion from average [%]
			ctrl1	ctrl2	ctrl3	ctrl4	ctrl5	enti1	enti2	enti3	enti4	enti5	ctrl	enti	ctrl	enti	ctrl	enti
0 Ac	no natural mod.	H4_K5K8K12K16	11.3929	11.3706	11.3936	11.3573	11.358	10.1418	10.1398	10.1368	10.0873	10.1428	11.3745	10.1297	0.0179475	0.0238251	0.157788	0.235201
1 Ac	K5ac	H4_K5acK8K12K16	9.63785	9.5942	9.63151	9.57879	9.62112	8.98807	9.06508	8.96377	9.01861	9.00815	9.61269	9.00873	0.0252465	0.0378203	0.262637	0.419818
	K8ac	H4_K5K8acK12K16	9.62165	9.56087	9.6149	9.59616	9.63591	8.87248	8.90982	8.85063	8.91079	8.91152	9.6059	8.89105	0.028949	0.0280142	0.301367	0.315083
	K12ac	H4_K5K8K12acK16	9.6006	9.59952	9.63158	9.60959	9.66783	9.07484	9.09961	9.07218	9.03356	9.14899	9.62183	9.08584	0.0287637	0.0424795	0.298943	0.467535
	K16ac	H4_K5K8K12K16ac	11.4371	11.437	11.4247	11.3939	11.4111	10.8569	10.823	10.8015	10.7761	10.797	11.4207	10.8109	0.0184398	0.0306324	0.161459	0.283348
2 Ac	K5acK8ac/ K5acK12ac	H4_K5acK8K12acK16/H4_K5acK8acK12K16	9.4695	9.47874	9.46894	9.45336	9.46595	9.57828	9.57895	9.56174	9.57047	9.54101	9.4673	9.56609	0.00914652	0.0156614	0.0966117	0.163717
	K5acK16ac	H4_K5acK8K12K16ac	9.86217	9.85704	9.8481	9.85688	9.87319	10.05	10.026	10.0268	10.0467	10.0155	9.85948	10.033	0.00918391	0.014753	0.0931481	0.147044
	K8acK12ac	H4_K5K8acK12acK16	8.92174	8.93475	8.95365	8.97539	8.92814	8.52765	8.59304	8.75466	8.71516	8.71752	8.94273	8.6616	0.0218111	0.0965633	0.243898	1.11484
	K8acK16ac	H4_K5K8acK12K16ac	10.0542	10.0464	10.0584	10.0471	10.0568	10.1469	10.0949	10.0991	10.1013	10.1109	10.0526	10.1106	0.00554132	0.0210974	0.0551234	0.208666
	K12acK16ac	H4_K5K8K12acK16ac	10.4922	10.4809	10.4853	10.4905	10.4965	10.6814	10.6408	10.6456	10.6468	10.6498	10.4891	10.6529	0.00608039	0.0162462	0.0579686	0.152505
3 Ac	K5acK8acK12ac	H4_K5acK8acK12acK16	8.87559	8.90026	8.82958	8.94967	8.83635	9.16943	9.18999	9.16756	9.16616	9.13989	8.87829	9.16661	0.0492878	0.0178151	0.55515	0.194348
	K5acK8acK16ac/ K5acK12acK16ac	H4_K5acK8acK12K16ac/H4_K5acK8K12acK16ac	9.92639	9.98845	9.93327	9.96312	9.93832	10.7741	10.7273	10.7518	10.7623	10.6659	9.94991	10.7363	0.0256158	0.04298	0.257447	0.400324
	K8acK12acK16ac	H4_K5K8acK12acK16ac	9.95848	9.95838	9.9593	9.97634	9.94712	10.8238	10.8161	10.8149	10.8282	10.8046	9.95992	10.8175	0.0104663	0.00904841	0.105084	0.0836459
4 Ac	K5acK8acK12acK16ac	H4_K5acK8acK12acK16ac	9.40407	9.44739	9.42152	9.40634	9.41804	10.9689	10.9501	11.0073	10.9909	11.0008	9.41947	10.9836	0.0172864	0.0237378	0.183518	0.216121
	H4K20-R36		Peptide form abundance										average	average	SD	SD	SD portion from average [%]
			ctrl1	ctrl2	ctrl3	ctrl4	ctrl5	enti1	enti2	enti3	enti4	enti5	ctrl	enti	ctrl	enti	ctrl	enti
0 Ac	no natural mod.	H4_K20K31	9.14266	9.09002	9.16522	9.15047	9.27447	8.80471	8.79658	8.79711	8.83934	8.83308	9.13709	8.81416	0.0676655	0.0204994	0.740559	0.232573
	K20me1	H4_K20me1K31	8.4809	8.53121	8.49462	8.468	8.36077	8.47503	8.55758	8.45138	8.43452	8.38163	8.49368	8.46003	0.0639636	0.0644444	0.753073	0.761752
	K20me2	H4_K20me2K31	9.43332	9.43564	9.39703	9.4384	9.42164	9.77714	9.70271	9.80838	9.78302	9.84216	9.4261	9.78268	0.0169963	0.0515357	0.180311	0.526805
	H4D24-R36		Peptide form abundance										average	average	SD	SD	SD portion from average [%]
			ctrl1	ctrl2	ctrl3	ctrl4	ctrl5	enti1	enti2	enti3	enti4	enti5	ctrl	enti	ctrl	enti	ctrl	enti
0 Ac	no natural mod.	H4_K31	11.4119	11.3941	11.3861	11.3249	11.3039	11.5717	11.4431	11.4561	11.355	11.2797	11.3792	11.4211	0.046981	0.110389	0.412865	0.966534
1 Ac	K31ac	H4_K31ac	8.92381	8.94165	8.94963	9.01077	9.03185	8.76405	8.89266	8.87963	8.98068	9.05604	8.95646	8.91461	0.046981	0.110389	0.524548	1.23829
	H4G56-R67		Peptide form abundance										average	average	SD	SD	SD portion from average [%]
			ctrl1	ctrl2	ctrl3	ctrl4	ctrl5	enti1	enti2	enti3	enti4	enti5	ctrl	enti	ctrl	enti	ctrl	enti
0 Ac	no natural mod.	H4_K59	9.53277	9.47586	9.49128	9.40866	9.39757	9.59144	9.59899	9.55882	9.4477	9.39258	9.47714	9.51791	0.0571209	0.0925881	0.602723	0.972778
1 Ac	K59ac	H4_K59ac	8.03264	8.08956	8.07413	8.15676	8.16784	7.97397	7.96643	8.0066	8.11772	8.17283	8.08827	8.04751	0.0571209	0.0925881	0.706219	1.15052
	H4D68-R78		Peptide form abundance										average	average	SD	SD	SD portion from average [%]
			ctrl1	ctrl2	ctrl3	ctrl4	ctrl5	enti1	enti2	enti3	enti4	enti5	ctrl	enti	ctrl	enti	ctrl	enti
0 Ac	no natural mod.	H4_K77	10.8099	10.9141	10.8345	10.734	10.6803	10.9068	10.7881	10.805	10.7984	10.9958	10.8231	10.8588	0.0905948	0.0903064	0.837048	0.831642
1 Ac	K77ac	H4_K77ac	7.99192	7.88777	7.96735	8.06785	8.12151	7.89506	8.0138	7.99687	8.00345	8.37812	7.97873	8.05746	0.0905948	0.185533	1.13545	2.30262
	H4K79-R92		Peptide form abundance										average	average	SD	SD	SD portion from average [%]
			ctrl1	ctrl2	ctrl3	ctrl4	ctrl5	enti1	enti2	enti3	enti4	enti5	ctrl	enti	ctrl	enti	ctrl	enti
0 Ac	no natural mod.	H4_K79K91	9.75486	9.91823	9.92156	9.74866	9.80569	10.0356	10.0463	9.90628	9.30527	9.95609	9.83583	9.84992	0.0851773	0.309899	0.86599	3.14621
1 Ac	K91ac	H4_K79K91ac	7.9626	8.11529	8.50083	8.47622	8.31427	7.778	8.38404	7.88342	8.27909	8.5572	8.26374	8.17635	0.232446	0.332879	2.81284	4.07125
	K79ac	H4_K79acK91	9.67851	9.36244	8.97358	9.17109	9.27601	9.58239	8.96558	9.60627	9.81161	8.88267	9.29641	9.36971	0.260104	0.417432	2.79789	4.45513
	H3K18-R26		Peptide form abundance										average	average	SD	SD	SD portion from average [%]
			ctrl1	ctrl2	ctrl3	ctrl4	ctrl5	enti1	enti2	enti3	enti4	enti5	ctrl	enti	ctrl	enti	ctrl	enti
0 Ac	no natural mod.	H31_K18K23	11.9438	11.9174	11.9652	11.9091	11.9362	11.1054	11.1159	11.1197	11.0862	11.0808	11.9343	11.1016	0.0221869	0.0174389	0.185908	0.157085
1 Ac	K18ac	H31_K18acK23	10.5941	10.6477	10.6009	10.6298	10.6415	10.523	10.5708	10.5057	10.5802	10.5576	10.6228	10.5475	0.0240848	0.0318687	0.226728	0.302145
	K23ac	H31_K18K23ac	11.49	11.4515	11.4621	11.469	11.4452	11.54	11.5173	11.5329	11.5121	11.5199	11.4635	11.5244	0.0173929	0.0115719	0.151723	0.100411
2 Ac	K18acK23ac	H31_K18acK23ac	10.3428	10.3541	10.3425	10.3627	10.3478	11.2022	11.1667	11.2124	11.1922	11.2123	10.35	11.1972	0.00852883	0.0189912	0.0824043	0.169607
	H3K27-R40		Peptide form abundance										average	average	SD	SD	SD portion from average [%]
			ctrl1	ctrl2	ctrl3	ctrl4	ctrl5	enti1	enti2	enti3	enti4	enti5	ctrl	enti	ctrl	enti	ctrl	enti
0 Ac	no natural mod.	H31_K27K36K37	10.3767	10.3605	10.3031	10.2123	10.3162	10.1928	10.1391	10.1319	10.1135	10.0091	10.3138	10.1173	0.064335	0.0672792	0.623778	0.664994
	K27me1	H31_K27me1K36K37	10.5509	10.4803	10.4842	10.3082	10.3276	10.4019	10.337	10.3147	10.2856	10.0737	10.4302	10.2826	0.10654	0.12437	1.02146	1.20952
	K27me2	H31_K27me2K36K37	11.336	11.3482	11.2995	11.2282	11.2346	11.4485	11.3369	11.4067	11.3926	11.3087	11.2893	11.3787	0.0558402	0.0558793	0.49463	0.491088
	K27me3	H31_K27me3K36K37	8.28877	8.45727	8.42051	8.38474	8.40123	8.52778	8.54619	8.56402	8.72189	8.66711	8.3905	8.6054	0.062958	0.0845878	0.750348	0.982962
1 Ac	K27ac	H31_K27acK36K37	8.87036	8.81571	8.80804	8.79983	8.81449	9.20323	9.15739	9.21329	9.23751	9.12929	8.82169	9.18814	0.0279287	0.043894	0.316591	0.477724
	K37ac	H31_K27K36K37ac	8.2852	8.27348	8.2228	8.42451	8.40362	7.81192	8.14238	7.68092	7.67909	8.16634	8.32192	7.89613	0.0876341	0.241953	1.05305	3.0642
	K27me1K37ac	H31_K27me1K36K37ac	7.96777	7.69495	8.05381	7.99568	7.9833	7.65533	7.57981	7.63259	7.64425	7.46498	7.9391	7.59539	0.140305	0.078442	1.76726	1.03276
	K27me2K37ac	H31_K27me2K36K37ac	8.86751	8.98641	8.9188	9.11159	9.04748	9.2278	9.12856	9.19216	9.16227	9.29682	8.98636	9.20152	0.0976078	0.0646594	1.08618	0.702703
	K27me2K36ac	H31_K27me2K36acK37	9.50931	9.59422	9.58151	9.47383	9.44884	9.66374	9.62465	9.81029	9.57493	9.60918	9.52154	9.65656	0.0644027	0.0916654	0.676389	0.949255
	K27me3K37ac	H31_K27me3K36K37ac	8.643	8.68458	8.60328	8.75663	8.71821	8.56258	8.70362	8.74898	8.88387	8.97028	8.68114	8.77387	0.0604195	0.158805	0.695986	1.80997
	H3K9-R17		Peptide form abundance										average	average	SD	SD	SD portion from average [%]
			ctrl1	ctrl2	ctrl3	ctrl4	ctrl5	enti1	enti2	enti3	enti4	enti5	ctrl	enti	ctrl	enti	ctrl	enti
0 Ac	no natural mod.	H31_K9K14	10.8482	10.8549	10.8299	10.8037	10.8379	10.2893	10.2909	10.294	10.2723	10.2651	10.8349	10.2823	0.0199045	0.0128206	0.183707	0.124686
	K9me1	H31_K9me1K14	10.7495	10.688	10.7677	10.6937	10.687	10.1557	10.1839	10.1514	10.1414	10.0245	10.7172	10.1314	0.0384575	0.0618087	0.35884	0.610072
	K9me2	H31_K9me2K14	11.2048	11.1921	11.2053	11.2169	11.2277	10.7066	10.7295	10.7142	10.729	10.7239	11.2094	10.7206	0.0135165	0.00996788	0.120582	0.0929785
	K9me3	H31_K9me3K14	10.9995	10.9962	11.0107	11.0193	11.0426	10.5252	10.5502	10.5415	10.5529	10.5393	11.0137	10.5418	0.0186056	0.0109054	0.168932	0.103449
1 Ac	K9ac	H31_K9acK14	9.03924	9.05045	9.00132	8.99838	9.04554	9.45155	9.42935	9.47073	9.46255	9.45112	9.02699	9.45306	0.0251115	0.0155772	0.278182	0.164785
	K14ac	H31_K9K14ac	10.6258	10.5997	10.6063	10.5643	10.6243	10.6528	10.6459	10.6506	10.5828	10.5682	10.6041	10.6201	0.0249294	0.0410793	0.235092	0.386808
	K9me1K14ac	H31_K9me1K14ac	10.6658	10.6422	10.6633	10.6422	10.6035	10.7921	10.7894	10.7416	10.7669	10.7787	10.6434	10.7738	0.0249555	0.0205086	0.234469	0.190357
	K9me2K14ac	H31_K9me2K14ac	11.0805	11.1156	11.1061	11.1654	11.1318	11.3075	11.3079	11.3153	11.3398	11.3987	11.1199	11.3338	0.0315283	0.0385721	0.283531	0.340327
	K9me3K14ac	H31_K9me3K14ac	10.7408	10.8067	10.7499	10.8236	10.7834	11.1112	11.0726	11.1142	11.1313	11.2006	10.7809	11.126	0.0355822	0.0469151	0.330049	0.421673
2 Ac	K9acK14ac	H31_K9acK14ac	9.74094	9.74901	9.75448	9.76743	9.71115	10.703	10.6953	10.7014	10.716	10.7449	9.7446	10.7121	0.0210397	0.019822	0.215911	0.185043
	H3Y54-R63		Peptide form abundance										average	average	SD	SD	SD portion from average [%]
			ctrl1	ctrl2	ctrl3	ctrl4	ctrl5	enti1	enti2	enti3	enti4	enti5	ctrl	enti	ctrl	enti	ctrl	enti
0 Ac	no natural mod.	H31_K56	10.7796	10.8112	10.7826	10.7316	10.6652	11.027	10.8938	10.8128	10.8379	10.7031	10.754	10.8549	0.0573179	0.118585	0.532989	1.09246
1 Ac	K56ac	H31_K56ac	8.58979	8.55818	8.5868	8.63784	8.70423	8.34242	8.47561	8.55663	8.5315	8.66636	8.61537	8.5145	0.0573179	0.118585	0.665298	1.39274
	H3E73-R83		Peptide form abundance										average	average	SD	SD	SD portion from average [%]
			ctrl1	ctrl2	ctrl3	ctrl4	ctrl5	enti1	enti2	enti3	enti4	enti5	ctrl	enti	ctrl	enti	ctrl	enti
0 Ac	no natural mod.	H31_K79	10.9401	10.9975	10.9427	10.9219	10.9201	10.9881	10.9608	10.9737	10.924	10.9805	10.9445	10.9654	0.0313612	0.0252085	0.286549	0.229891
1 Ac	K79ac	H31_K79ac	8.55103	8.4754	8.56023	8.57361	8.67622	8.36802	8.47347	8.41008	8.60809	8.85111	8.5673	8.54216	0.0718762	0.19512	0.83896	2.2842
0 Ac	K79me1	H31_K79me1	10.0371	9.9924	10.0298	9.96593	9.90382	10.0598	10.0045	10.0313	9.90632	9.63492	9.98581	9.92739	0.0541386	0.173404	0.542155	1.74673
	K79me2	H31_K79me2	9.41756	9.48056	9.41307	9.48437	9.44571	9.52991	9.50704	9.53074	9.50739	9.47933	9.44825	9.51088	0.0336664	0.0210888	0.356324	0.221734
	H3V117-R128		Peptide form abundance										average	average	SD	SD	SD portion from average [%]
			ctrl1	ctrl2	ctrl3	ctrl4	ctrl5	enti1	enti2	enti3	enti4	enti5	ctrl	enti	ctrl	enti	ctrl	enti
0 Ac	no natural mod.	H31_K122		11.0682	10.6211	10.688	11.0469		10.6205			10.601	10.856	10.6108	0.234432	0.0138008	2.15946	0.130064
1 Ac	K122ac	H31_K122ac		7.74935	8.19647	8.12961	7.77073		8.19705			8.21656	7.96154	8.2068	0.234432	0.0138008	2.94455	0.168163
	H2A3G4-R11		Peptide form abundance										average	average	SD	SD	SD portion from average [%]
			ctrl1	ctrl2	ctrl3	ctrl4	ctrl5	enti1	enti2	enti3	enti4	enti5	ctrl	enti	ctrl	enti	ctrl	enti
0 Ac	no natural mod.	H2A3_K5K9	12.0378	12.0429	12.0119	12.0174	12.0254	11.0688	11.0792	11.0554	11.0492	11.0085	12.0271	11.0522	0.0131504	0.0270827	0.10934	0.245043
1 Ac	K5ac	H2A3_K5acK9	10.9422	10.9645	10.9476	10.9445	10.9567	10.9832	10.9729	10.9719	10.9638	10.9669	10.9511	10.9717	0.00928912	0.00741194	0.0848236	0.0675548
2 Ac	K5acK9ac	H2A3_K5acK9ac	9.49367	9.4663	9.51416	9.51174	9.49153	10.4217	10.4216	10.4464	10.4607	10.4983	9.49548	10.4497	0.019259	0.0319008	0.202823	0.305279

## Sheet: TMA_ T-test
	Enti- treated over control samples
	(peptide forms peak area, acetylated vs non-acetylated forms, fold change, t-test)
	H4G4-R17		Peptide form abundance										average	average	fold change		Standard deviation		P value	P value	Significance
			ctrl1	ctrl2	ctrl3	ctrl4	ctrl5	enti1	enti2	enti3	enti4	enti5	ctrl	enti	ctrl/enti	enti/ctrl	ctrl	enti	F-test	T-test	<0.01	<0.001	<0.05
0 Ac	no natural mod.	H4_K5K8K12K16	2.47108e+11	2.34722e+11	2.47534e+11	2.27667e+11	2.28025e+11	1.38597e+10	1.37959e+10	1.37033e+10	1.22254e+10	1.38943e+10	2.37011e+11	1.34957e+10	17.5619	0.0569413	9.82321e+09	7.13841e+08	0.000164986	8.00403e-07	SIGN_0.01	SIGN_0.001	SIGN_0.05
1 Ac	K5ac	H4_K5acK8K12K16	4.3436e+09	3.92822e+09	4.28064e+09	3.79132e+09	4.1795e+09	9.72895e+08	1.16166e+09	9.19958e+08	1.04377e+09	1.01895e+09	4.10466e+09	1.02345e+09	4.01062	0.249338	2.36103e+08	9.05547e+07	0.090235	3.5483e-09	SIGN_0.01	SIGN_0.001	SIGN_0.05
	K8ac	H4_K5K8acK12K16	4.18456e+09	3.63803e+09	4.11998e+09	3.94606e+09	4.32421e+09	7.45559e+08	8.1249e+08	7.08977e+08	8.14312e+08	8.15673e+08	4.04257e+09	7.79403e+08	5.18675	0.192799	2.63837e+08	4.9331e+07	0.00669187	5.88244e-06	SIGN_0.01	SIGN_0.001	SIGN_0.05
	K12ac	H4_K5K8K12acK16	3.98659e+09	3.97667e+09	4.28134e+09	4.06999e+09	4.65407e+09	1.18807e+09	1257781376	1.18081e+09	1.08034e+09	1.40926e+09	4.19373e+09	1.22325e+09	3.42835	0.291686	2.85008e+08	1.21709e+08	0.128055	2.36363e-08	SIGN_0.01	SIGN_0.001	SIGN_0.05
	K16ac	H4_K5K8K12K16ac	2.73566e+11	2.73496e+11	2.65904e+11	2.4766e+11	2.57712e+11	7.19254e+10	6.65271e+10	6.33175e+10	5.97183e+10	6.26562e+10	2.63667e+11	6.48289e+10	4.06713	0.245874	1.10825e+10	4.64669e+09	0.120756	3.12365e-10	SIGN_0.01	SIGN_0.001	SIGN_0.05
2 Ac	K5acK8ac/ K5acK12ac	H4_K5acK8K12acK16/H4_K5acK8acK12K16	2.94782e+09	3.0112e+09	2.94399e+09	2.84025e+09	2.92382e+09	3.7869e+09	3.79271e+09	3.64533e+09	3.71935e+09	3.47545e+09	2.93342e+09	3.68395e+09	0.79627	1.25586	6.15265e+07	1.31e+08	0.172355	2.78246e-06	SIGN_0.01	SIGN_0.001	SIGN_0.05
	K5acK16ac	H4_K5acK8K12K16ac	7.28073e+09	7.19511e+09	7.0486e+09	7.1925e+09	7.46774e+09	1.12209e+10	1.06158e+10	1.06367e+10	1.11349e+10	1.0364e+10	7.23693e+09	1.07944e+10	0.670432	1.49158	1.5361e+08	3.67379e+08	0.119688	4.11107e-08	SIGN_0.01	SIGN_0.001	SIGN_0.05
	K8acK12ac	H4_K5K8acK12acK16	8.35107e+08	8.605e+08	8.9877e+08	9.44905e+08	8.47493e+08	3.37017e+08	3.91777e+08	5.68406e+08	5.18989e+08	5.21815e+08	8.77355e+08	4.67601e+08	1.87629	0.532967	4.46719e+07	9.8162e+07	0.156414	2.82605e-05	SIGN_0.01	SIGN_0.001	SIGN_0.05
	K8acK16ac	H4_K5K8acK12K16ac	1.13283e+10	1.11265e+10	1.14386e+10	1.1145e+10	1.13972e+10	1.40236e+10	1.24412e+10	1.25634e+10	1.26279e+10	1.29092e+10	1.12871e+10	1.29131e+10	0.874087	1.14405	1.43844e+08	6.44095e+08	0.0131118	0.00399774	SIGN_0.01	EQUAL_0.001	SIGN_0.05
	K12acK16ac	H4_K5K8K12acK16ac	3.10629e+10	3.02642e+10	3.05707e+10	3.09395e+10	3.13694e+10	4.80136e+10	4.37357e+10	4.42159e+10	4.43439e+10	4.4648e+10	3.08413e+10	4.49914e+10	0.685494	1.4588	4.31253e+08	1.72113e+09	0.0201136	2.39246e-05	SIGN_0.01	SIGN_0.001	SIGN_0.05
3 Ac	K5acK8acK12ac	H4_K5acK8acK12acK16	7.50911e+08	7.94807e+08	6.75436e+08	8.90584e+08	6.8604e+08	1.47716e+09	1.54878e+09	1.47081e+09	1.4661e+09	1.38004e+09	7.59555e+08	1.46858e+09	0.517205	1.93347	8.79866e+07	5.99085e+07	0.474873	4.07076e-07	SIGN_0.01	SIGN_0.001	SIGN_0.05
	K5acK8acK16ac/ K5acK12acK16ac	H4_K5acK8acK12K16ac/H4_K5acK8K12acK16ac	8.44084e+09	9.73766e+09	8.57576e+09	9.18582e+09	8.67598e+09	5.94475e+10	5.33758e+10	5.64698e+10	5.78531e+10	4.63316e+10	8.92321e+09	5.46955e+10	0.163143	6.12958	5.35445e+08	5.18163e+09	0.000665046	3.36538e-05	SIGN_0.01	SIGN_0.001	SIGN_0.05
	K8acK12acK16ac	H4_K5K8acK12acK16ac	9.08818e+09	9.08622e+09	9.10549e+09	9.46976e+09	8.85366e+09	6.66448e+10	6.54814e+10	6.52975e+10	6.73242e+10	6.37718e+10	9.12066e+09	6.5704e+10	0.138814	7.20386	2.21152e+08	1.36549e+09	0.00385302	4.18312e-08	SIGN_0.01	SIGN_0.001	SIGN_0.05
4 Ac	K5acK8acK12acK16ac	H4_K5acK8acK12acK16ac	2.53554e+09	2.8015e+09	2.63951e+09	2.54885e+09	2.61844e+09	9.308e+10	8.91359e+10	1.01697e+11	9.79327e+10	1.0018e+11	2.62877e+09	9.64053e+10	0.0272679	36.6732	1.06229e+08	5.20803e+09	1.03739e-06	2.25594e-06	SIGN_0.01	SIGN_0.001	SIGN_0.05
		acetylated	3.60351e+11	3.59917e+11	3.52483e+11	3.34624e+11	3.45709e+11	3.72863e+11	3.50278e+11	3.62693e+11	3.59578e+11	3.49482e+11
		non-acetylated	2.47108e+11	2.34722e+11	2.47534e+11	2.27667e+11	2.28025e+11	1.38597e+10	1.37959e+10	1.37033e+10	1.22254e+10	1.38943e+10	average
		sum	6.07459e+11	5.94639e+11	6.00017e+11	5.62291e+11	5.73734e+11	3.86723e+11	3.64074e+11	3.76396e+11	3.71803e+11	3.63377e+11	ctrl	enti
		acetylated	0.59321	0.605269	0.587455	0.595108	0.60256	0.964161	0.962107	0.963593	0.967119	0.961763	59.672	96.3749
		non-acetylated	0.40679	0.394731	0.412545	0.404892	0.39744	0.0358389	0.0378932	0.0364066	0.0328814	0.0382367	40.328	3.62514
		Log2 ratio Ac/NonAc	0.544257	0.616706	0.509929	0.555616	0.600369	4.74968	4.66619	4.72615	4.87835	4.65265	p value (ftest)	P value(ttest)	Significance 0.01	Significance 0.001
			CTRL					ENTI					0.184855	1.92405e-13	SIGN_0.01	SIGN_0.001
			Mean	0.565375				Mean	4.7346
			SD	0.043229				SD	0.0899424
	H4K20-R36		Peptide form abundance										average	average	fold change		Standard deviation		P value	P value	Significance
			ctrl1	ctrl2	ctrl3	ctrl4	ctrl5	enti1	enti2	enti3	enti4	enti5	ctrl	enti	ctrl/enti	enti/ctrl	ctrl	enti	F-test	T-test	<0.01	<0.001	<0.05
0 Ac	no natural mod.	H4_K20K31	1.38886e+09	1.23032e+09	1.46292e+09	1.41406e+09	1.88134e+09	6.37832e+08	6.26008e+08	6.26775e+08	6.90774e+08	6.80896e+08	1.4755e+09	6.52457e+08	2.26145	0.442194	2.4303e+08	3.10241e+07	0.00152614	0.00147853	SIGN_0.01	SIGN_0.001	SIGN_0.05
	K20me1	H4_K20me1K31	3.0262e+08	3.39791e+08	3.12335e+08	2.93766e+08	2.29492e+08	2.98559e+08	3.6106e+08	2.82735e+08	2.7197e+08	2.40788e+08	2.95601e+08	2.91023e+08	1.01573	0.984511	4.07915e+07	4.44896e+07	0.870476	0.869525	EQUAL_0.01	EQUAL_0.001	EQUAL_0.05
	K20me2	H4_K20me2K31	2.71217e+09	2.72673e+09	2.49477e+09	2.74413e+09	2.64021e+09	5.98599e+09	5.04328e+09	6.43253e+09	6.06758e+09	6.95276e+09	2.6636e+09	6.09643e+09	0.436911	2.28879	1.02323e+08	7.01503e+08	0.00256785	0.000329933	SIGN_0.01	SIGN_0.001	SIGN_0.05
	H4D24-R36		Peptide form abundance										average	average	fold change		Standard deviation		P value	P value	Significance
			ctrl1	ctrl2	ctrl3	ctrl4	ctrl5	enti1	enti2	enti3	enti4	enti5	ctrl	enti	ctrl/enti	enti/ctrl	ctrl	enti	F-test	T-test	<0.01	<0.001	<0.05
0 Ac	no natural mod.	H4_K31	2.58171e+11	2.47779e+11	2.43264e+11	2.1132e+11	2.01307e+11	3.72962e+11	2.77366e+11	2.85813e+11	2.2648e+11	1.90402e+11	2.32368e+11	2.70605e+11	0.8587	1.16455	2.46466e+10	6.91621e+10	0.0704609	0.277776	EQUAL_0.01	EQUAL_0.001	EQUAL_0.05
1 Ac	K31ac	H4_K31ac	8.39084e+08	8.74276e+08	8.905e+08	1.02511e+09	1.0761e+09	5.80828e+08	7.81015e+08	7.57932e+08	9.56497e+08	1.13773e+09	9.41015e+08	8.42801e+08	1.11653	0.89563	1.03341e+08	2.11874e+08	0.193203	0.37879	EQUAL_0.01	EQUAL_0.001	EQUAL_0.05
	H4G56-R67		Peptide form abundance										average	average	fold change		Standard deviation		P value	P value	Significance
			ctrl1	ctrl2	ctrl3	ctrl4	ctrl5	enti1	enti2	enti3	enti4	enti5	ctrl	enti	ctrl/enti	enti/ctrl	ctrl	enti	F-test	T-test	<0.01	<0.001	<0.05
0 Ac	no natural mod.	H4_K59	3.41012e+09	2.99127e+09	3.09945e+09	2.56247e+09	2.49789e+09	3.90338e+09	3.9718e+09	3.62091e+09	2.80348e+09	2.46936e+09	2.91224e+09	3.35379e+09	0.868343	1.15162	3.81841e+08	6.78308e+08	0.291698	0.240312	EQUAL_0.01	EQUAL_0.001	EQUAL_0.05
1 Ac	K59ac	H4_K59ac	107806368	1.22902e+08	1.18612e+08	1.43468e+08	1.47178e+08	9.41831e+07	9.25607e+07	1.0153e+08	1.31134e+08	1.48878e+08	1.27993e+08	1.13657e+08	1.12613	0.887994	1.67999e+07	2.50864e+07	0.456459	0.319349	EQUAL_0.01	EQUAL_0.001	EQUAL_0.05
	H4D68-R78		Peptide form abundance										average	average	fold change		Standard deviation		P value	P value	Significance
			ctrl1	ctrl2	ctrl3	ctrl4	ctrl5	enti1	enti2	enti3	enti4	enti5	ctrl	enti	ctrl/enti	enti/ctrl	ctrl	enti	F-test	T-test	<0.01	<0.001	<0.05
0 Ac	no natural mod.	H4_K77	6.45552e+10	8.20509e+10	6.83128e+10	5.4201e+10	4.79008e+10	8.0686e+10	6.13843e+10	6.38248e+10	6.28644e+10	9.90381e+10	6.34041e+10	7.35595e+10	0.861943	1.16017	1.32115e+10	1.62583e+10	0.697399	0.309968	EQUAL_0.01	EQUAL_0.001	EQUAL_0.05
1 Ac	K77ac	H4_K77ac	9.81578e+07	7.72277e+07	9.27586e+07	1.16909e+08	1.32286e+08	7.8534e+07	1.03228e+08	9.92811e+07	1.00798e+08	2.38845e+08	1.03468e+08	1.24137e+08	0.833495	1.19977	2.14627e+07	6.48793e+07	0.0545401	0.517905	EQUAL_0.01	EQUAL_0.001	EQUAL_0.05
	H4K79-R92		Peptide form abundance										average	average	fold change		Standard deviation		P value	P value	Significance
			ctrl1	ctrl2	ctrl3	ctrl4	ctrl5	enti1	enti2	enti3	enti4	enti5	ctrl	enti	ctrl/enti	enti/ctrl	ctrl	enti	F-test	T-test	<0.01	<0.001	<0.05
0 Ac	no natural mod.	H4_K79K91	5.6867e+09	8.28388e+09	8.34748e+09	5.60608e+09	6.39274e+09	1.08539e+10	1.11262e+10	8.05903e+09	2.01962e+09	9.03845e+09	6.86338e+09	8.21944e+09	0.835017	1.19758	1.36081e+09	3.69202e+09	0.078987	0.463081	EQUAL_0.01	EQUAL_0.001	EQUAL_0.05
1 Ac	K91ac	H4_K79K91ac	9.17487e+07	1.30405e+08	3.16835e+08	2.99377e+08	2.06191e+08	5.99787e+07	2.42125e+08	7.6457e+07	1.90146e+08	3.60748e+08	2.08911e+08	1.85891e+08	1.12384	0.889807	9.9661e+07	1.24082e+08	0.681434	0.754655	EQUAL_0.01	EQUAL_0.001	EQUAL_0.05
	K79ac	H4_K79acK91	4.7699e+09	2.30378e+09	9.40984e+08	1.48283e+09	1.88804e+09	3.82286e+09	9.23808e+08	4.03896e+09	6.48059e+09	7.63258e+08	2.27711e+09	3.2059e+09	0.710288	1.40788	1.48174e+09	2.39649e+09	0.374307	0.482117	EQUAL_0.01	EQUAL_0.001	EQUAL_0.05
		acetylated	4.86165e+09	2.43419e+09	1.25782e+09	1.78221e+09	2.09424e+09	3.88284e+09	1.16593e+09	4.11542e+09	6.67073e+09	1.12401e+09
		non-acetylated	5.6867e+09	8.28388e+09	8.34748e+09	5.60608e+09	6.39274e+09	1.08539e+10	1.11262e+10	8.05903e+09	2.01962e+09	9.03845e+09	average
		sum	1.05484e+10	1.07181e+10	9.6053e+09	7.38829e+09	8.48698e+09	1.47367e+10	1.22922e+10	1.21744e+10	8.69035e+09	1.01625e+10	ctrl	enti
		acetylated	46.0892	22.7111	13.095	24.1221	24.6759	26.3481	9.48517	33.8037	76.7602	11.0604	26.1386	31.4915
		non-acetylated	53.9108	77.2889	86.905	75.8779	75.3241	73.6519	90.5148	66.1963	23.2398	88.9396	73.8614	68.5085
		Log2 ratio Ac/NonAc	-0.226147	-1.76687	-2.73042	-1.65333	-1.61001	-1.48303	-3.25441	-0.969566	1.72376	-3.00742	p value (ftest)	P value(ttest)	Significance 0.01	Significance 0.001
			CTRL					ENTI					0.148259	0.843829	EQUAL_0.01	EQUAL_0.001
			Mean	-1.59735				Mean	-1.39813
			SD	0.893877				SD	1.99829
	H3K18-R26		Peptide form abundance										average	average	fold change		Standard deviation		P value	P value	Significance
			ctrl1	ctrl2	ctrl3	ctrl4	ctrl5	enti1	enti2	enti3	enti4	enti5	ctrl	enti	ctrl/enti	enti/ctrl	ctrl	enti	F-test	T-test	<0.01	<0.001	<0.05
0 Ac	no natural mod.	H31_K18K23	8.78559e+11	8.26804e+11	9.23079e+11	8.11219e+11	8.6331e+11	1.27476e+11	1.30581e+11	1.31735e+11	1.21942e+11	1.20454e+11	8.60594e+11	1.26438e+11	6.80646	0.146919	4.41989e+10	5.05748e+09	0.000993544	2.47325e-06	SIGN_0.01	SIGN_0.001	SIGN_0.05
1 Ac	K18ac	H31_K18acK23	3.92777e+10	4.44297e+10	3.98895e+10	4.26416e+10	4.38026e+10	3.33453e+10	3.72247e+10	3.20407e+10	3.80381e+10	3.61078e+10	4.20082e+10	3.53513e+10	1.18831	0.841534	2.31459e+09	2.56342e+09	0.84789	0.0025811	SIGN_0.01	EQUAL_0.001	SIGN_0.05
	K23ac	H31_K18K23ac	3.08997e+11	2.82846e+11	2.89783e+11	2.9443e+11	2.78733e+11	3.46719e+11	3.29082e+11	3.41083e+11	3.25164e+11	3.31092e+11	2.90958e+11	3.34628e+11	0.869496	1.15009	1.17698e+10	8.95395e+09	0.609264	0.000168848	SIGN_0.01	SIGN_0.001	SIGN_0.05
2 Ac	K18acK23ac	H31_K18acK23ac	2.20197e+10	2.25974e+10	2.20046e+10	2.30531e+10	2.22755e+10	1.59309e+11	1.4678e+11	1.63088e+11	1.55671e+11	1.63046e+11	2.23901e+10	1.57579e+11	0.142088	7.03789	4.42018e+08	6.77298e+09	0.000107614	1.38569e-06	SIGN_0.01	SIGN_0.001	SIGN_0.05
		acetylated	3.70295e+11	3.49873e+11	3.51677e+11	3.60125e+11	3.44811e+11	5.39374e+11	5.13086e+11	5.36212e+11	5.18873e+11	5.30246e+11
		non-acetylated	8.78559e+11	8.26804e+11	9.23079e+11	8.11219e+11	8.6331e+11	1.27476e+11	1.30581e+11	1.31735e+11	1.21942e+11	1.20454e+11	average
		sum	1.24885e+12	1.17668e+12	1.27476e+12	1.17134e+12	1.20812e+12	6.6685e+11	6.43668e+11	6.67946e+11	6.40815e+11	6.507e+11	ctrl	enti
		acetylated	0.296508	0.29734	0.275878	0.307446	0.285411	0.808838	0.797129	0.802777	0.809708	0.814885	29.2516	80.6667
		non-acetylated	0.703492	0.70266	0.724122	0.692554	0.714589	0.191162	0.202871	0.197223	0.190292	0.185115	70.7484	19.3333
		Log2 ratio Ac/NonAc	-1.24647	-1.24072	-1.3922	-1.17159	-1.32407	2.08106	1.97425	2.02517	2.08918	2.13817	p value (ftest)	P value(ttest)	Significance 0.01	Significance 0.001
			CTRL					ENTI					0.580907	1.82295e-12	SIGN_0.01	SIGN_0.001
			Mean	-1.27501				Mean	2.06157
			SD	0.0848926				SD	0.063166
	H3K27-R40		Peptide form abundance										average	average	fold change		Standard deviation		P value	P value	Significance
			ctrl1	ctrl2	ctrl3	ctrl4	ctrl5	enti1	enti2	enti3	enti4	enti5	ctrl	enti	ctrl/enti	enti/ctrl	ctrl	enti	F-test	T-test	<0.01	<0.001	<0.05
0 Ac	no natural mod.	H31_K27K36K37	2.38084e+10	2.29346e+10	2.00955e+10	1.63054e+10	2.07094e+10	1.55875e+10	1.37744e+10	1.35478e+10	1.29879e+10	1.02115e+10	2.07707e+10	1.32218e+10	1.57094	0.636561	2.92865e+09	1.9445e+09	0.447101	0.00135267	SIGN_0.01	EQUAL_0.001	SIGN_0.05
	K27me1	H31_K27me1K36K37	3.55557e+10	3.02174e+10	3.04902e+10	2.03333e+10	2.12602e+10	2.52301e+10	2.17276e+10	2.06404e+10	1.93017e+10	1.18499e+10	2.75714e+10	1.975e+10	1.39602	0.716321	6.54771e+09	4.93325e+09	0.596806	0.0654539	EQUAL_0.01	EQUAL_0.001	EQUAL_0.05
	K27me2	H31_K27me2K36K37	2.16761e+11	2.22925e+11	1.9931e+11	1.69112e+11	1.71647e+11	2.8084e+11	2.17196e+11	2.55092e+11	2.46942e+11	2.03579e+11	1.95951e+11	2.4073e+11	0.813988	1.22852	2.49146e+10	3.07724e+10	0.692384	0.0353171	EQUAL_0.01	EQUAL_0.001	SIGN_0.05
	K27me3	H31_K27me3K36K37	1.94434e+08	2.86593e+08	2.63334e+08	2.42514e+08	2.51898e+08	3.37114e+08	3.51716e+08	3.66453e+08	5.27093e+08	4.64629e+08	2.47755e+08	4.09401e+08	0.605164	1.65244	3.40546e+07	8.26122e+07	0.114322	0.0037095	SIGN_0.01	EQUAL_0.001	SIGN_0.05
1 Ac	K27ac	H31_K27acK36K37	7.41921e+08	6.54198e+08	6.42748e+08	6.30717e+08	6.52368e+08	1.59674e+09	1.43679e+09	1.63416e+09	1.72786e+09	1.34675e+09	6.6439e+08	1.54846e+09	0.429066	2.33065	4.43329e+07	1.54122e+08	0.0332531	9.86656e-05	SIGN_0.01	SIGN_0.001	SIGN_0.05
	K37ac	H31_K27K36K37ac	1.92842e+08	1.87707e+08	1.67031e+08	2.65771e+08	2.5329e+08	6.48514e+07	1.38796e+08	4.79645e+07	4.77626e+07	1.46669e+08	2.13328e+08	8.92088e+07	2.39134	0.418176	4.34937e+07	4.94287e+07	0.810196	0.00293427	SIGN_0.01	EQUAL_0.001	SIGN_0.05
	K27me1K37ac	H31_K27me1K36K37ac	9.28466e+07	4.95398e+07	1.1319e+08	9.901e+07	9.62274e+07	4.52198e+07	3.80022e+07	4.29133e+07	4.40813e+07	2.91733e+07	9.01628e+07	3.9878e+07	2.26097	0.442288	2.39935e+07	6.58645e+06	0.0280868	0.00768367	SIGN_0.01	EQUAL_0.001	SIGN_0.05
	K27me2K37ac	H31_K27me2K36K37ac	7.37072e+08	9.69195e+08	8.29461e+08	1.29299e+09	1.11552e+09	1.68965e+09	1.34449e+09	1.55655e+09	1.45301e+09	1.98069e+09	9.88847e+08	1.60488e+09	0.616151	1.62298	2.22333e+08	2.45773e+08	0.850649	0.003181	SIGN_0.01	EQUAL_0.001	SIGN_0.05
	K27me2K36ac	H31_K27me2K36acK37	3.23077e+09	3.92845e+09	3.81518e+09	2.97737e+09	2.81085e+09	4.61046e+09	4.21362e+09	6.46085e+09	3.7578e+09	4.06611e+09	3.35252e+09	4.62177e+09	0.725376	1.37859	4.98677e+08	1.07286e+09	0.166955	0.0432512	EQUAL_0.01	EQUAL_0.001	SIGN_0.05
	K27me3K37ac	H31_K27me3K36K37ac	4.39545e+08	4.8371e+08	4.01127e+08	5.70998e+08	5.22652e+08	3.65244e+08	5.05378e+08	5.61019e+08	7.65363e+08	9.33867e+08	4.83606e+08	6.26174e+08	0.77232	1.2948	6.69071e+07	2.24148e+08	0.0379671	0.23451	EQUAL_0.01	EQUAL_0.001	EQUAL_0.05
		acetylated	5.43499e+09	6.2728e+09	5.96874e+09	5.83685e+09	5.45091e+09	8.37217e+09	7.67707e+09	1.03035e+10	7.79588e+09	8.50326e+09
		non-acetylated	2.76319e+11	2.76364e+11	2.50159e+11	2.05993e+11	2.13869e+11	3.21995e+11	2.5305e+11	2.89646e+11	2.79759e+11	2.26105e+11	average
		sum	2.81754e+11	2.82637e+11	2.56128e+11	2.1183e+11	2.1932e+11	3.30367e+11	2.60727e+11	2.9995e+11	2.87554e+11	2.34608e+11	ctrl	enti
		acetylated	0.0192898	0.0221939	0.0233038	0.0275544	0.0248537	0.025342	0.0294449	0.0343506	0.027111	0.0362445	2.34391	3.04986
		non-acetylated	0.98071	0.977806	0.976696	0.972446	0.975146	0.974658	0.970555	0.965649	0.972889	0.963755	97.6561	96.9501
		Log2 ratio Ac/NonAc	-5.66792	-5.46131	-5.38928	-5.14126	-5.29409	-5.26529	-5.04272	-4.81309	-5.16533	-4.73283	p value (ftest)	P value(ttest)	Significance 0.01	Significance 0.001
			CTRL					ENTI					0.782769	0.0202842	EQUAL_0.01	EQUAL_0.001
			Mean	-5.39077				Mean	-5.00385
			SD	0.195825				SD	0.226813
	H3K9-R17		Peptide form abundance										average	average	fold change		Standard deviation		P value	P value	Significance
			ctrl1	ctrl2	ctrl3	ctrl4	ctrl5	enti1	enti2	enti3	enti4	enti5	ctrl	enti	ctrl/enti	enti/ctrl	ctrl	enti	F-test	T-test	<0.01	<0.001	<0.05
0 Ac	no natural mod.	H31_K9K14	7.04971e+10	7.16024e+10	6.75894e+10	6.36359e+10	6.885e+10	1.94687e+10	1.95392e+10	1.96795e+10	1.87178e+10	1.8412e+10	6.8435e+10	1.91634e+10	3.57113	0.280024	3.09042e+09	5.62105e+08	0.00602153	2.05879e-06	SIGN_0.01	SIGN_0.001	SIGN_0.05
	K9me1	H31_K9me1K14	5.61649e+10	4.87497e+10	5.8578e+10	4.93964e+10	4.86363e+10	1.43129e+10	1.52712e+10	1.41714e+10	1.38487e+10	1.05795e+10	5.23051e+10	1.36367e+10	3.8356	0.260715	4.71191e+09	1.78929e+09	0.0872916	1.35562e-07	SIGN_0.01	SIGN_0.001	SIGN_0.05
	K9me2	H31_K9me2K14	1.60239e+11	1.5564e+11	1.6042e+11	1.64796e+11	1.68946e+11	5.08883e+10	5.36377e+10	5.17815e+10	5.35854e+10	5.29492e+10	1.62008e+11	5.25684e+10	3.08185	0.32448	5.05262e+09	1.2005e+09	0.0165227	3.53565e-07	SIGN_0.01	SIGN_0.001	SIGN_0.05
	K9me3	H31_K9me3K14	9.98946e+10	9.91308e+10	1.02494e+11	1.04543e+11	1.10318e+11	3.3509e+10	3.54945e+10	3.47976e+10	3.57174e+10	3.46198e+10	1.03276e+11	3.48276e+10	2.96535	0.337228	4.48407e+09	8.68815e+08	0.0076658	2.29599e-06	SIGN_0.01	SIGN_0.001	SIGN_0.05
1 Ac	K9ac	H31_K9acK14	1.09457e+09	1.12319e+09	1.00304e+09	9.96278e+08	1.11056e+09	2.82843e+09	2.6875e+09	2.9562e+09	2.90098e+09	2.82565e+09	1.06553e+09	2.83975e+09	0.375218	2.66511	6.10251e+07	1.01014e+08	0.352492	6.69555e-10	SIGN_0.01	SIGN_0.001	SIGN_0.05
	K14ac	H31_K9K14ac	4.22487e+10	3.97827e+10	4.03971e+10	3.66729e+10	4.21053e+10	4.49578e+10	4.42507e+10	4.47322e+10	3.82668e+10	3.70007e+10	4.02413e+10	4.18416e+10	0.961753	1.03977	2.26231e+09	3.87569e+09	0.321856	0.448246	EQUAL_0.01	EQUAL_0.001	EQUAL_0.05
	K9me1K14ac	H31_K9me1K14ac	4.6319e+10	4.38764e+10	4.60555e+10	4.38699e+10	4.01317e+10	6.19563e+10	6.15755e+10	5.51629e+10	5.84718e+10	6.0071e+10	4.40505e+10	5.94475e+10	0.740999	1.34953	2.47922e+09	2.7623e+09	0.839076	1.48368e-05	SIGN_0.01	SIGN_0.001	SIGN_0.05
	K9me2K14ac	H31_K9me2K14ac	1.20367e+11	1.30508e+11	1.27662e+11	1.46366e+11	1.35444e+11	2.0298e+11	2.0321e+11	2.06664e+11	2.18672e+11	2.50425e+11	1.32069e+11	2.1639e+11	0.610331	1.63846	9.67729e+09	2.00732e+10	0.186566	2.91113e-05	SIGN_0.01	SIGN_0.001	SIGN_0.05
	K9me3K14ac	H31_K9me3K14ac	5.50503e+10	6.40779e+10	5.62211e+10	6.66128e+10	6.07328e+10	1.29176e+11	1.18195e+11	1.30064e+11	1.353e+11	1.58707e+11	6.0539e+10	1.34288e+11	0.450814	2.21821	4.95536e+09	1.50022e+10	0.0542531	6.15972e-06	SIGN_0.01	SIGN_0.001	SIGN_0.05
2 Ac	K9acK14ac	H31_K9acK14ac	5.50727e+09	5.61059e+09	5.68177e+09	5.85376e+09	5.14225e+09	5.04719e+10	4.95832e+10	5.02799e+10	5.19963e+10	5.55839e+10	5.55913e+09	5.1583e+10	0.10777	9.27898	2.65035e+08	2.40364e+09	0.000858811	1.40672e-06	SIGN_0.01	SIGN_0.001	SIGN_0.05
		acetylated	2.70587e+11	2.84979e+11	2.7702e+11	3.00372e+11	2.84667e+11	4.92371e+11	4.79501e+11	4.89859e+11	5.05607e+11	5.64613e+11
		non-acetylated	3.86796e+11	3.75123e+11	3.89081e+11	3.82371e+11	3.96751e+11	1.18179e+11	1.23943e+11	1.2043e+11	1.21869e+11	1.16561e+11	average
		sum	6.57382e+11	6.60102e+11	6.66102e+11	6.82743e+11	6.81418e+11	6.10549e+11	6.03444e+11	6.10289e+11	6.27476e+11	6.81173e+11	ctrl	enti
		acetylated	0.411612	0.43172	0.415883	0.439948	0.417757	0.806439	0.794608	0.802667	0.805779	0.828883	42.3384	80.7675	38.4291
		non-acetylated	0.588388	0.56828	0.584117	0.560052	0.582243	0.193561	0.205392	0.197333	0.194221	0.171117	57.6616	19.2325
		Log2 ratio Ac/NonAc	-0.515481	-0.396507	-0.49008	-0.348226	-0.478959	2.05877	1.95186	2.02417	2.05268	2.27618	p value (ftest)	P value(ttest)	Significance 0.01	Significance 0.001
			CTRL					ENTI					0.317093	1.63944e-10	SIGN_0.01	SIGN_0.001
			Mean	-0.44585				Mean	2.07273
			SD	0.0704736				SD	0.121405
	H3V117-R128		Peptide form abundance										average	average	fold change		Standard deviation		P value	P value	Significance
			ctrl1	ctrl2	ctrl3	ctrl4	ctrl5	enti1	enti2	enti3	enti4	enti5	ctrl	enti	ctrl/enti	enti/ctrl	ctrl	enti	F-test	T-test	<0.01	<0.001	<0.05
0 Ac	no natural mod.	H31_K122		1.17014e+11	4.17944e+10	4.87499e+10	1.11393e+11		4.17388e+10			3.99045e+10	7.97379e+10	4.08216e+10	1.95332	0.511948	3.99647e+10	1.29699e+09	0.0477022	0.146537	EQUAL_0.01	EQUAL_0.001	EQUAL_0.05
1 Ac	K122ac	H31_K122ac		5.61497e+07	1.57205e+08	1.34776e+08	5.89829e+07		1.57415e+08			1.6465e+08	1.01778e+08	1.61033e+08	0.632036	1.58219	5.18794e+07	5.11636e+06	0.14468	0.203045	EQUAL_0.01	EQUAL_0.001	EQUAL_0.05
	H3Y54-R63		Peptide form abundance										average	average	fold change		Standard deviation		P value	P value	Significance
			ctrl1	ctrl2	ctrl3	ctrl4	ctrl5	enti1	enti2	enti3	enti4	enti5	ctrl	enti	ctrl/enti	enti/ctrl	ctrl	enti	F-test	T-test	<0.01	<0.001	<0.05
0 Ac	no natural mod.	H31_K56	6.02037e+10	6.4749e+10	6.06196e+10	5.38984e+10	4.62581e+10	1.06412e+11	7.83079e+10	6.49809e+10	6.88521e+10	5.0472e+10	5.71458e+10	7.38051e+10	0.77428	1.29152	7.21656e+09	2.07987e+10	0.0643143	0.12909	EQUAL_0.01	EQUAL_0.001	EQUAL_0.05
1 Ac	K56ac	H31_K56ac	3.88857e+08	3.6156e+08	3.8619e+08	4.34348e+08	5.06088e+08	2.19999e+08	2.98957e+08	3.6027e+08	3.40014e+08	4.63835e+08	4.15409e+08	3.36615e+08	1.23408	0.810322	5.7096e+07	8.91253e+07	0.409473	0.134563	EQUAL_0.01	EQUAL_0.001	EQUAL_0.05
	H3E73-R83		Peptide form abundance										average	average	fold change		Standard deviation		P value	P value	Significance
			ctrl1	ctrl2	ctrl3	ctrl4	ctrl5	enti1	enti2	enti3	enti4	enti5	ctrl	enti	ctrl/enti	enti/ctrl	ctrl	enti	F-test	T-test	<0.01	<0.001	<0.05
0 Ac	no natural mod.	H31_K79	8.71228e+10	9.94178e+10	8.76487e+10	8.3545e+10	8.31895e+10	9.72871e+10	9.13667e+10	9.41169e+10	8.39499e+10	9.55996e+10	8.81848e+10	9.24641e+10	0.95372	1.04853	6.59692e+09	5.23261e+09	0.664448	0.288679	EQUAL_0.01	EQUAL_0.001	EQUAL_0.05
1 Ac	K79ac	H31_K79ac	3.55658e+08	2.98812e+08	3.63268e+08	3.74633e+08	4.74486e+08	2.33359e+08	2.97487e+08	2.57086e+08	4.05595e+08	7.09763e+08	3.73371e+08	3.80658e+08	0.980858	1.01952	6.36411e+07	1.95459e+08	0.0516036	0.938771	EQUAL_0.01	EQUAL_0.001	EQUAL_0.05
0 Ac	K79me1	H31_K79me1	1.08917e+10	9.8266e+09	1.07096e+10	9.24544e+09	8.01351e+09	1.14772e+10	1.01047e+10	1.07482e+10	8.05967e+09	4.31444e+09	9.73738e+09	8.94084e+09	1.08909	0.918198	1.17255e+09	2.88246e+09	0.109505	0.582793	EQUAL_0.01	EQUAL_0.001	EQUAL_0.05
	K79me2	H31_K79me2	2.61554e+09	3.02382e+09	2.58866e+09	3.05047e+09	2.79066e+09	3.38771e+09	3.21396e+09	3.39424e+09	3.21657e+09	3.01528e+09	2.81383e+09	3.24555e+09	0.866981	1.15343	2.1832e+08	1.55868e+08	0.529993	0.00699544	SIGN_0.01	SIGN_0.001	SIGN_0.05
		acetylated	3.55658e+08	2.98812e+08	3.63268e+08	3.74633e+08	4.74486e+08	2.33359e+08	2.97487e+08	2.57086e+08	4.05595e+08	7.09763e+08
		non-acetylated	1.0063e+11	1.12268e+11	1.00947e+11	9.5841e+10	9.39937e+10	1.12152e+11	1.04685e+11	1.08259e+11	9.52261e+10	1.02929e+11	ctrl	enti
		sum	1.00986e+11	1.12567e+11	101310268215	9.62156e+10	9.44681e+10	1.12385e+11	1.04983e+11	1.08516e+11	9.56317e+10	1.03639e+11	average
		acetylated	0.352186	0.265452	0.358569	0.389369	0.502271	0.207642	0.283367	0.23691	0.424121	0.684841	0.37357	0.367376
		non-acetylated	99.6478	99.7345	99.6414	99.6106	99.4977	99.7924	99.7166	99.7631	99.5759	99.3152	99.6264	99.6326
		Log2 ratio Ac/NonAc	-8.14436	-8.5535	-8.11835	-7.99902	-7.63005	-8.90869	-8.45902	-8.71803	-7.87518	-7.1801	p value (ftest)	P value(ttest)	Significance 0.01	Significance 0.001
			CTRL					ENTI					0.173425	0.699483	EQUAL_0.01	EQUAL_0.001
			Mean	-8.08905				Mean	-8.2282
			SD	0.331063				SD	0.703458
	H2A3G4-R11		Peptide form abundance										average	average	fold change		Standard deviation		P value	P value	Significance
			ctrl1	ctrl2	ctrl3	ctrl4	ctrl5	enti1	enti2	enti3	enti4	enti5	ctrl	enti	ctrl/enti	enti/ctrl	ctrl	enti	F-test	T-test	<0.01	<0.001	<0.05
0 Ac	no natural mod.	H2A3_K5K9	1.09094e+12	1.10384e+12	1.02776e+12	1.04099e+12	1.0603e+12	1.17164e+11	1.2e+11	1.13601e+11	1.11989e+11	1.01972e+11	1.06476e+12	1.12945e+11	9.42727	0.106075	3.22769e+10	6.87963e+09	0.0110023	1.1423e-07	SIGN_0.01	SIGN_0.001	SIGN_0.05
1 Ac	K5ac	H2A3_K5acK9	8.75406e+10	9.21452e+10	8.86395e+10	8.8003e+10	9.05156e+10	9.62129e+10	9.395e+10	9.37331e+10	9.20067e+10	9.26589e+10	8.93688e+10	9.37123e+10	0.95365	1.0486	1.92116e+09	1.60693e+09	0.737669	0.00468909	SIGN_0.01	SIGN_0.001	SIGN_0.05
2 Ac	K5acK9ac	H2A3_K5acK9ac	3.11652e+09	2.9262e+09	3.26712e+09	3.24892e+09	3.1012e+09	2.64032e+10	2.64e+10	2.79515e+10	2.8886e+10	3.15002e+10	3.13199e+09	2.82282e+10	0.110953	9.01285	1.3736e+08	2.11472e+09	0.00010561	1.1224e-05	SIGN_0.01	SIGN_0.001	SIGN_0.05
		acetylated	9.06571e+10	9.50714e+10	9.19066e+10	9.12519e+10	9.36168e+10	1.22616e+11	1.2035e+11	1.21685e+11	1.20893e+11	1.24159e+11
		non-acetylated	1.09094e+12	1.10384e+12	1.02776e+12	1.04099e+12	1.0603e+12	1.17164e+11	1.2e+11	1.13601e+11	1.11989e+11	1.01972e+11	ctrl	enti
		sum	1.1816e+12	1.19891e+12	1.11966e+12	1.13224e+12	1.15392e+12	2.3978e+11	2.4035e+11	2.35286e+11	2.32882e+11	2.26131e+11	average
		acetylated	7.67239	7.92982	8.20843	8.05942	8.11297	51.137	50.0728	51.7178	51.9116	54.9058	7.99661	51.949
		non-acetylated	92.3276	92.0702	91.7916	91.9406	91.887	48.863	49.9272	48.2822	48.0884	45.0942	92.0034	48.051
		Log2 ratio Ac/NonAc	-3.58901	-3.53737	-3.48318	-3.51195	-3.50156	0.0656247	0.00420174	0.0991683	0.110368	0.284015	p value (ftest)	P value(ttest)	Significance 0.01	Significance 0.001
			CTRL					ENTI					0.0977165	1.44821e-12	SIGN_0.01	SIGN_0.001
			Mean	-3.52462				Mean	0.112676
			SD	0.0409829				SD	0.104314

## Sheet: Prop_ Isoforms data
	Enti- treated over control samples
	(normalized log10 transformed peak areas)																															Ac/Non- Ac chart
	H4G4-R17		Peptide form abundance										average	average	SD	SD	SD portion from average [%]
			ctrl1	ctrl2	ctrl3	ctrl4	ctrl5	enti1	enti2	enti5	enti3	enti4	ctrl	enti	ctrl	enti	ctrl	enti
0 Ac	no natural mod.	H4_K5K8K12K16	11.5644	11.5786	11.5424	11.5423	11.5526	10.3176	10.3375	10.287	10.3338	10.3051	11.5561	10.3162	0.0155191	0.0208719	0.134294	0.202321
1 Ac	K8ac/K12ac	H4_K5K8K12acK16/H4_K5K8acK12K16	10.1909	10.1989	10.1737	10.2022	10.1413	9.65569	9.63073	9.75339	9.6952	9.73534	10.1814	9.69407	0.024996	0.0517391	0.245506	0.533719
	K16ac	H4_K5K8K12K16ac	11.5871	11.6073	11.557	11.5373	11.5364	10.887	10.9067	10.8659	10.8665	10.8303	11.565	10.8713	0.0313566	0.0284531	0.271134	0.261727
2 Ac	K5acK12ac	H4_K5acK8K12acK16	9.65609	9.59316	9.66532	9.64908	9.63371	9.70653	9.66303	9.66509	9.62849	9.68359	9.63947	9.66935	0.0283497	0.0287774	0.2941	0.297615
	K8acK16ac/K12acK16ac	H4_K5K8acK12K16ac/H4_K5K8K12acK16ac	10.8767	10.8299	10.8723	10.8752	10.8898	10.9787	11.042	10.9794	10.9786	11.0334	10.8688	11.0024	0.0227398	0.0323455	0.209221	0.293986
3 Ac	K5acK8acK12ac/K5acK12acK16ac	H4_K5acK8acK12acK16/H4_K5acK8K12acK16ac	10.3149	10.3274	10.3313	10.3292	10.3823	11.0982	11.0747	11.0863	11.1007	11.069	10.337	11.0858	0.0260995	0.0139883	0.252486	0.126183
4 Ac	K5acK8acK12acK16ac	H4_K5acK8acK12acK16ac	9.47969	9.5344	9.5277	9.53453	9.53363	11.026	11.015	11.0326	11.0664	11.013	9.52199	11.0306	0.0238118	0.0215448	0.250072	0.195318
	H4K20-R36		Peptide form abundance										average	average	SD	SD	SD portion from average [%]
			ctrl1	ctrl2	ctrl3	ctrl4	ctrl5	enti1	enti2	enti3	enti4	enti5	ctrl	enti	ctrl	enti	ctrl	enti
0 Ac	no natural mod.	H4_K20K31	8.10626	8.09803	8.14433	7.98141	8.07428	7.58624	7.58804			7.41288	8.08086	7.52905	0.0610378	0.100611	0.755337	1.33631
	K20prop_me2	H4_K20prop_me2K31	8.96979	8.97802	8.93172	9.09464	9.00176	9.48981	9.48801			9.66317	8.99519	9.547	0.0610378	0.100611	0.67856	1.05385
	H3K18-R26		Peptide form abundance										average	average	SD	SD	SD portion from average [%]
			ctrl1	ctrl2	ctrl3	ctrl4	ctrl5	enti1	enti2	enti5	enti3	enti4	ctrl	enti	ctrl	enti	ctrl	enti
0 Ac	no natural mod.	H31_K18K23	12.0323	12.0209	11.9664	11.9842	12.002	11.0948	11.1179	11.1137	11.0585	11.1404	12.0012	11.1051	0.0267136	0.030688	0.222591	0.276342
1 Ac	K18ac/K23ac	H31_K18acK23/H31_K18K23ac	11.6405	11.6557	11.6732	11.6691	11.6367	11.663	11.6537	11.6406	11.6647	11.6261	11.655	11.6496	0.016411	0.0162495	0.140806	0.139485
2 Ac	K18acK23ac	H31_K18acK23ac	10.3583	10.3545	10.3914	10.3778	10.3924	11.2732	11.2594	11.2768	11.3079	11.2645	10.3749	11.2764	0.0178712	0.0189342	0.172254	0.16791
	H3K27-R40		Peptide form abundance										average	average	SD	SD	SD portion from average [%]
			ctrl1	ctrl2	ctrl3	ctrl4	ctrl5	enti1	enti2	enti5	enti3	enti4	ctrl	enti	ctrl	enti	ctrl	enti
0 Ac	no natural mod.	H31_K27K36K37	10.2834	10.1903	10.2089	10.1539	10.209	10.0153	10.0851	10.1202	10.1202	10.115	10.2091	10.0911	0.0471931	0.0448592	0.462265	0.44454
	K27me1	H31_K27me1K36K37	10.6268	10.5854	10.5032	10.4892	10.5535	10.5051	10.5014	10.5537	10.5537	10.4906	10.5516	10.5209	0.0571106	0.0304089	0.541249	0.289033
	K27me2	H31_K27me2K36K37	11.3847	11.3036	11.2738	11.3194	11.3407	11.4731	11.4168	11.5135	11.5135	11.4116	11.3244	11.4657	0.0415712	0.0498476	0.367092	0.434754
	K36me1	H31_K27K36me1K37	9.7582	9.66488	9.65985	9.65168	9.67039	9.12272	9.22053	9.12368	9.12368	9.24857	9.681	9.16784	0.0437022	0.0617047	0.451422	0.673056
1 Ac	K27ac	H31_K27acK36K37	8.61367	8.51878	8.68201	8.36487	8.52145	9.01085	9.0414	9.01226	9.01226	9.15768	8.54016	9.04689	0.119435	0.063249	1.39851	0.699124
2 Ac	K27me2K36acK37ac	H31_K27me2K36acK37ac	7.55499	7.95872	7.89394	8.2427	7.92662	8.09463	7.95649	7.89843	7.89843	7.79824	7.91539	7.92925	0.244683	0.108576	3.09122	1.36931
	H3K9-R17		Peptide form abundance										average	average	SD	SD	SD portion from average [%]
			ctrl1	ctrl2	ctrl3	ctrl4	ctrl5	enti1	enti2	enti5	enti3	enti4	ctrl	enti	ctrl	enti	ctrl	enti
0 Ac	no natural mod.	H31_K9K14	10.8907	10.9556	10.9476	10.8628	10.8801	10.2889	10.3458	10.289	10.3322	10.3186	10.9074	10.3149	0.0416849	0.025568	0.382172	0.247875
	K9me1	H31_K9me1K14	10.5974	10.645	10.5892	10.5715	10.5933	10.0737	10.0913	10.0228	10.0869	10.0857	10.5993	10.0721	0.0274016	0.0283334	0.258524	0.281306
	K9me2	H31_K9me2K14	11.4108	11.4019	11.3988	11.3849	11.4274	10.8579	10.8268	10.9378	10.8825	10.9374	11.4048	10.8885	0.0156809	0.0489611	0.137494	0.449659
	K9me3	H31_K9me3K14	11.2172	11.2192	11.2085	11.1887	11.227	10.689	10.7196	10.7599	10.7321	10.7625	11.2121	10.7327	0.014656	0.0304643	0.130716	0.283847
1 Ac	K9ac	H31_K9acK14	8.87758	8.87304	8.85896	8.93751	9.03905	9.46644	9.40867	9.35069	9.47092	9.47578	8.91723	9.4345	0.0744492	0.0541797	0.834891	0.574273
	K14ac	H31_K9K14ac	10.7046	10.7201	10.7427	10.7006	10.738	10.6454	10.7174	10.6518	10.6701	10.6245	10.7212	10.6618	0.0189969	0.0351003	0.17719	0.329214
	K9me1K14ac	H31_K9me1K14ac	10.4539	10.4612	10.5111	10.4687	10.4968	10.5879	10.6075	10.6117	10.6398	10.5976	10.4783	10.6089	0.024462	0.0195659	0.233453	0.184429
	K9me2K14ac	H31_K9me2K14ac	11.2964	11.2097	11.2897	11.2624	11.063	11.4293	11.3725	11.4788	11.3472	11.3639	11.2242	11.3984	0.096357	0.0545446	0.858472	0.47853
	K9me3K14ac	H31_K9me3K14ac	10.8605	10.7888	10.7105	10.8976	10.7647	11.2074	11.1489	11.1827	11.0757	11.1461	10.8044	11.1522	0.0749418	0.0497165	0.693621	0.445801
2 Ac	K9acK14ac	H31_K9acK14ac	9.59601	9.63048	9.64807	9.63032	9.67581	10.6591	10.6664	10.6199	10.6676	10.5931	9.63614	10.6412	0.0291215	0.033251	0.302212	0.312474
	H3E73-R83		Peptide form abundance										average	average	SD	SD	SD portion from average [%]
			ctrl1	ctrl2	ctrl3	ctrl4	ctrl5	enti1	enti2	enti5	enti3	enti4	ctrl	enti	ctrl	enti	ctrl	enti
0 Ac	no natural mod.	H31_K79	11.0251	11.0905	11.2145	11.016	11.0446	11.0775	11.1973	10.8588	11.0407	10.8718	11.0781	11.0092	0.0814677	0.143643	0.735392	1.30475
	K79me1	H31_K79me1	8.8094	8.73693	8.39883	8.84477	8.7374	8.57137	8.39869	9.01802	8.77862	8.87346	8.70547	8.72803	0.177652	0.245364	2.0407	2.81122
	K79me2	H31_K79me2	9.53521	9.54225	9.7564	9.50898	9.58773	9.72086	9.77375	9.49288	9.55039	9.62448	9.58611	9.63247	0.0993258	0.11625	1.03614	1.20686
	H2A3G4-R11		Peptide form abundance										average	average	SD	SD	SD portion from average [%]
			ctrl1	ctrl2	ctrl3	ctrl4	ctrl5	enti1	enti2	enti3	enti4	enti5	ctrl	enti	ctrl	enti	ctrl	enti
0 Ac	no natural mod.	H2A3_K5K9	12.0132	12.0128	11.9876	11.9953	11.9836	11.0775	11.0936	11.0537	11.0676	11.1007	11.9985	11.0786	0.013912	0.0190933	0.115947	0.172344
1 Ac	K5ac	H2A3_K5acK9	10.9436	10.9345	10.917	10.8964	10.9147	10.9425	10.9729	10.9728	10.9554	10.9598	10.9212	10.9607	0.0183833	0.0127956	0.168326	0.116741
2 Ac	K5acK9ac	H2A3_K5acK9ac	9.33978	9.34932	9.39204	9.4049	9.39833	10.2766	10.2302	10.2701	10.2737	10.2361	9.37687	10.2573	0.0300451	0.0223026	0.320417	0.217431

## Sheet: Prop_ T-test
	Enti- treated over control samples
	(peptide forms peak area, acetylated vs non-acetylated forms, fold change, t-test)
	H4G4-R17		Peptide form abundance										average	average	fold change		Standard deviation		P value	P value	Significance
			ctrl1	ctrl2	ctrl3	ctrl4	ctrl5	enti1	enti2	enti5	enti3	enti4	ctrl	enti	ctrl/enti	enti/ctrl	ctrl	enti	F-test	T-test	<0.01	<0.001	<0.05
0 Ac	no natural mod.	H4_K5K8K12K16	3.6674e+11	3.78945e+11	3.48689e+11	3.48552e+11	3.56969e+11	2.07792e+10	2.17535e+10	1.93655e+10	2.15685e+10	2.01865e+10	3.59979e+11	2.07306e+10	17.3646	0.0575884	1.29664e+10	9.88743e+08	0.000199752	4.5019e-07	SIGN_0.01	SIGN_0.001	SIGN_0.05
1 Ac	K8/K12	H4_K5K8K12acK16/H4_K5K8acK12K16	1.55204e+10	1.58106e+10	1.49186e+10	1.59278e+10	1.38439e+10	4.52575e+09	4.27302e+09	5.66751e+09	4.9568e+09	5.43671e+09	1.52042e+10	4.97196e+09	3.058	0.327011	8.5487e+08	5.88992e+08	0.488287	1.89684e-08	SIGN_0.01	SIGN_0.001	SIGN_0.05
	K16ac	H4_K5K8K12K16ac	3.86472e+11	4.04876e+11	3.60556e+11	3.44565e+11	3.43855e+11	7.70833e+10	8.06752e+10	7.34358e+10	7.35382e+10	6.76473e+10	3.68065e+11	7.4476e+10	4.94206	0.202345	2.68726e+10	4.84306e+09	0.00581329	1.03358e-05	SIGN_0.01	SIGN_0.001	SIGN_0.05
2 Ac	K5acK12ac	H4_K5acK8K12acK16	4.5299e+09	3.91884e+09	4.62722e+09	4.45741e+09	4.30244e+09	5.08778e+09	4.60288e+09	4.62475e+09	4.25102e+09	4.82608e+09	4.36716e+09	4.6785e+09	0.933454	1.07129	2.77238e+08	3.0848e+08	0.841037	0.131764	EQUAL_0.01	EQUAL_0.001	EQUAL_0.05
	K8acK16ac/K12acK16ac	H4_K5K8acK12K16ac/H4_K5K8K12acK16ac	7.52778e+10	6.75974e+10	7.45214e+10	7.50244e+10	7.75954e+10	9.52166e+10	1.1015e+11	9.53755e+10	9.5189e+10	1.08e+11	7.40033e+10	1.00786e+11	0.734259	1.36192	3.77075e+09	7.60507e+09	0.202895	0.000106617	SIGN_0.01	SIGN_0.001	SIGN_0.05
3 Ac	K5acK8acK12ac/K5acK12acK16ac	H4_K5acK8acK12acK16/H4_K5acK8K12acK16ac	2.06488e+10	2.12516e+10	2.14428e+10	2.13409e+10	2.41147e+10	1.25382e+11	1.18764e+11	1.21976e+11	1.26106e+11	1.17227e+11	2.17598e+10	1.21891e+11	0.178518	5.60167	1.35223e+09	3.92058e+09	0.0630077	1.53657e-11	SIGN_0.01	SIGN_0.001	SIGN_0.05
4 Ac	K5acK8acK12acK16ac	H4_K5acK8acK12acK16ac	3.01783e+09	3.42292e+09	3.37054e+09	3.42396e+09	3.41685e+09	1.06162e+11	1.03518e+11	1.07794e+11	1.16512e+11	1.03045e+11	3.33042e+09	1.07406e+11	0.0310077	32.2501	1.76137e+08	5.44878e+09	6.5336e-06	1.76047e-06	SIGN_0.01	SIGN_0.001	SIGN_0.05
		acetylated	5.05466e+11	5.16877e+11	4.79437e+11	4.6474e+11	4.67128e+11	4.13457e+11	4.21984e+11	4.08874e+11	4.20553e+11	4.06182e+11
		non-acetylated	3.6674e+11	3.78945e+11	3.48689e+11	3.48552e+11	3.56969e+11	2.07792e+10	2.17535e+10	1.93655e+10	2.15685e+10	2.01865e+10	average
		sum	8.72206e+11	8.95822e+11	8.28126e+11	8.13292e+11	8.24098e+11	4.34236e+11	4.43737e+11	4.28239e+11	4.42122e+11	4.26369e+11	ctrl	enti
		acetylated	0.579526	0.576986	0.578942	0.57143	0.566836	0.952148	0.950977	0.954779	0.951216	0.952655	57.4744	95.2355	37.7611
		non-acetylated	0.420474	0.423014	0.421058	0.42857	0.433164	0.0478522	0.0490233	0.0452211	0.0487842	0.0473452	42.5256	4.76452
		Log2 ratio Ac/NonAc	0.462858	0.447831	0.459399	0.415048	0.388019	4.31453	4.27787	4.4001	4.28529	4.33066	p value (ftest)	P value(ttest)	Significance 0.01	Significance 0.001
			CTRL					ENTI					0.439581	4.67823e-15	SIGN_0.01	SIGN_0.001
			Mean	0.434631				Mean	4.32169
			SD	0.032174				SD	0.0487979
	H4K20-R36		Peptide form abundance										average	average	fold change		Standard deviation		P value	P value	Significance
			ctrl1	ctrl2	ctrl3	ctrl4	ctrl5	enti1	enti2	enti3	enti4	enti5	ctrl	enti	ctrl/enti	enti/ctrl	ctrl	enti	F-test	T-test	<0.01	<0.001	<0.05
0 Ac	no natural mod.	H4_K20K31	1.2772e+08	1.25323e+08	1.39421e+08	9.58091e+07	1.18654e+08	3.85688e+07	3.87294e+07			2.58751e+07	1.21386e+08	3.43911e+07	3.52957	0.283321	1.61441e+07	7.37551e+06	0.360128	0.000135977	SIGN_0.01	SIGN_0.001	SIGN_0.05
	K20me1	H4_K20me1K31	9.32802e+08	9.5064e+08	8.54515e+08	1.24349e+09	1.00407e+09	3.08896e+09	3.07615e+09			4.60433e+09	9.97103e+08	3.58982e+09	0.277759	3.60024	1.478e+08	8.78621e+08	0.00573798	0.0343227	EQUAL_0.01	EQUAL_0.001	SIGN_0.05
	H3K18-R26		Peptide form abundance										average	average	fold change		Standard deviation		P value	P value	Significance
			ctrl1	ctrl2	ctrl3	ctrl4	ctrl5	enti1	enti2	enti5	enti3	enti4	ctrl	enti	ctrl/enti	enti/ctrl	ctrl	enti	F-test	T-test	<0.01	<0.001	<0.05
0 Ac	no natural mod.	H31_K18K23	1.07723e+12	1.04928e+12	9.25572e+11	9.64343e+11	1.0047e+12	1.24403e+11	1.31202e+11	1.29928e+11	1.14413e+11	1.38178e+11	1.00423e+12	1.27625e+11	7.86857	0.127088	6.1516e+10	8.8657e+09	0.00245054	4.07121e-06	SIGN_0.01	SIGN_0.001	SIGN_0.05
1 Ac	K18ac/K23ac	H31_K18acK23/H31_K18K23ac	4.36978e+11	4.52577e+11	4.7123e+11	4.66736e+11	4.3321e+11	4.60306e+11	4.50511e+11	4.37153e+11	4.62027e+11	4.2279e+11	4.52146e+11	4.56812e+11	0.989787	1.01032	1.70726e+10	1.65628e+10	0.954557	0.613564	EQUAL_0.01	EQUAL_0.001	EQUAL_0.05
2 Ac	K18K23ac	H31_K18acK23ac	2.28202e+10	2.26208e+10	2.4629e+10	2.38664e+10	2.46805e+10	1.8759e+11	1.81737e+11	1.89128e+11	2.03211e+11	1.83876e+11	2.37234e+10	1.89109e+11	0.125449	7.97139	9.73153e+08	8.40974e+09	0.00103836	1.23134e-06	SIGN_0.01	SIGN_0.001	SIGN_0.05
		acetylated	4.59798e+11	4.75197e+11	4.95859e+11	4.90603e+11	4.5789e+11	6.47897e+11	6.32248e+11	6.2628e+11	6.65238e+11	6.06666e+11
		non-acetylated	1.07723e+12	1.04928e+12	9.25572e+11	9.64343e+11	1.0047e+12	1.24403e+11	1.31202e+11	1.29928e+11	1.14413e+11	1.38178e+11	average
		sum	1.53703e+12	1.52447e+12	1.42143e+12	1.45495e+12	1.46259e+12	7.723e+11	7.6345e+11	7.56208e+11	7.79651e+11	7.44844e+11	ctrl	enti
		acetylated	0.299147	0.311713	0.348845	0.337196	0.313068	0.838918	0.828146	0.828185	0.853251	0.814487	32.1994	83.2598
		non-acetylated	0.700853	0.688287	0.651155	0.662804	0.686932	0.161082	0.171854	0.171815	0.146749	0.185513	67.8006	16.7402
		Log2 ratio Ac/NonAc	-1.22826	-1.14279	-0.900416	-0.974992	-1.13369	2.38074	2.2687	2.2691	2.53962	2.13437	p value (ftest)	P value(ttest)	Significance 0.01	Significance 0.001
			CTRL					ENTI					0.821279	2.78663e-10	SIGN_0.01	SIGN_0.001
			Mean	-1.07603				Mean	2.31851
			SD	0.134168				SD	0.151319
	H3K27-R40		Peptide form abundance										average	average	fold change		Standard deviation		P value	P value	Significance
			ctrl1	ctrl2	ctrl3	ctrl4	ctrl5	enti1	enti2	enti5	enti3	enti4	ctrl	enti	ctrl/enti	enti/ctrl	ctrl	enti	F-test	T-test	<0.01	<0.001	<0.05
0 Ac	no natural mod.	H31_K27K36K37	1.92025e+10	1.54998e+10	1.61769e+10	1.42542e+10	1.6181e+10	1.03577e+10	1.21652e+10	1.3188e+10	1.3188e+10	1.30317e+10	1.62629e+10	1.23861e+10	1.31299	0.761618	1.82155e+09	1.211e+09	0.448506	0.00415887	SIGN_0.01	EQUAL_0.001	SIGN_0.05
	K27me1	H31_K27me1K36K37	4.23496e+10	3.84919e+10	3.18582e+10	3.08429e+10	3.57711e+10	3.19971e+10	3.17264e+10	3.57853e+10	3.57853e+10	3.0946e+10	3.58627e+10	3.3248e+10	1.07864	0.927091	4.74963e+09	2.34813e+09	0.201151	0.301901	EQUAL_0.01	EQUAL_0.001	EQUAL_0.05
	K27me2	H31_K27me2K36K37	2.42466e+11	2.01204e+11	1.87848e+11	2.08629e+11	2.19142e+11	2.97268e+11	2.61066e+11	3.26186e+11	3.26186e+11	2.58e+11	2.11858e+11	2.93741e+11	0.72124	1.3865	2.05566e+10	3.34021e+10	0.36986	0.00160595	SIGN_0.01	EQUAL_0.001	SIGN_0.05
	K36me1	H31_K27K36me1K37	5.73059e+09	4.62257e+09	4.56928e+09	4.48411e+09	4.68151e+09	1.32654e+09	1.66162e+09	1.32948e+09	1.32948e+09	1.77245e+09	4.81761e+09	1.48392e+09	3.24655	0.308019	5.15509e+08	2.16389e+08	0.121197	9.56965e-07	SIGN_0.01	SIGN_0.001	SIGN_0.05
1 Ac	K27ac	H31_K27acK36K37	4.10836e+08	3.30203e+08	4.80856e+08	2.31672e+08	3.32236e+08	1.02529e+09	1.10003e+09	1.02862e+09	1.02862e+09	1.43773e+09	3.57161e+08	1.12406e+09	0.317742	3.14721	9.39109e+07	1.7814e+08	0.242627	2.77825e-05	SIGN_0.01	SIGN_0.001	SIGN_0.05
2 Ac	K27me2K36acK37ac	H31_K27me2K36acK37ac	3.58917e+07	9.0933e+07	7.83314e+07	1.74862e+08	8.44545e+07	1.24346e+08	9.04673e+07	7.91467e+07	7.91467e+07	6.28411e+07	9.28946e+07	8.71895e+07	1.06543	0.938585	5.0634e+07	2.29867e+07	0.155238	0.824305	EQUAL_0.01	EQUAL_0.001	EQUAL_0.05
		acetylated	4.46728e+08	4.21136e+08	5.59187e+08	4.06534e+08	4.16691e+08	1.14964e+09	1.1905e+09	1.10777e+09	1.10777e+09	1.50057e+09
		non-acetylated	3.09748e+11	2.59819e+11	2.40452e+11	2.58211e+11	2.75776e+11	3.40949e+11	3.0662e+11	3.76488e+11	3.76488e+11	3.0375e+11	average
		sum	3.10195e+11	2.6024e+11	2.41011e+11	2.58617e+11	2.76192e+11	3.42099e+11	3.0781e+11	3.77596e+11	3.77596e+11	3.05251e+11	ctrl	enti
		acetylated	0.00144015	0.00161826	0.00232017	0.00157195	0.0015087	0.00336055	0.00386763	0.00293374	0.00293374	0.00491586	0.169185	0.36023
		non-acetylated	0.99856	0.998382	0.99768	0.998428	0.998491	0.996639	0.996132	0.997066	0.997066	0.995084	99.8308	99.6398
		Log2 ratio Ac/NonAc	-9.43748	-9.269	-8.7482	-9.31096	-9.3703	-8.21223	-8.00874	-8.4088	-8.4088	-7.66123	p value (ftest)	P value(ttest)	Significance 0.01	Significance 0.001
			CTRL					ENTI					0.801045	0.000398149	SIGN_0.01	SIGN_0.001
			Mean	-9.22719				Mean	-8.13996
			SD	0.275181				SD	0.314712
	H3K9-R17		Peptide form abundance										average	average	fold change		Standard deviation		P value	P value	Significance
			ctrl1	ctrl2	ctrl3	ctrl4	ctrl5	enti1	enti2	enti5	enti3	enti4	ctrl	enti	ctrl/enti	enti/ctrl	ctrl	enti	F-test	T-test	<0.01	<0.001	<0.05
0 Ac	no natural mod.	H31_K9K14	7.77422e+10	9.0278e+10	8.86336e+10	7.29131e+10	7.58789e+10	1.94487e+10	2.21726e+10	1.94548e+10	2.14889e+10	2.08234e+10	8.10892e+10	2.06777e+10	3.92158	0.254999	7.85095e+09	1.21655e+09	0.00324737	5.01532e-05	SIGN_0.01	SIGN_0.001	SIGN_0.05
	K9me1	H31_K9me1K14	3.95768e+10	4.4154e+10	3.88305e+10	3.72783e+10	3.91985e+10	1.18503e+10	1.23408e+10	1.05378e+10	1.22147e+10	1.21808e+10	3.98076e+10	1.18249e+10	3.36643	0.29705	2.58202e+09	7.41951e+08	0.0331309	5.33172e-06	SIGN_0.01	SIGN_0.001	SIGN_0.05
	K9me2	H31_K9me2K14	2.57489e+11	2.52314e+11	2.50488e+11	2.42617e+11	2.67517e+11	7.20981e+10	6.71176e+10	8.66534e+10	7.63001e+10	8.65672e+10	2.54085e+11	7.77473e+10	3.26809	0.305989	9.21408e+09	8.71936e+09	0.917386	1.24794e-09	SIGN_0.01	SIGN_0.001	SIGN_0.05
	K9me3	H31_K9me3K14	1.64895e+11	1.65636e+11	1.61614e+11	1.54416e+11	1.6866e+11	4.88662e+10	5.24361e+10	5.75368e+10	5.39696e+10	5.78804e+10	1.63044e+11	5.41378e+10	3.01165	0.332044	5.43513e+09	3.7508e+09	0.490144	3.20663e-10	SIGN_0.01	SIGN_0.001	SIGN_0.05
1 Ac	K9ac	H31_K9acK14	7.54369e+08	7.46518e+08	7.22705e+08	8.65992e+08	1.09408e+09	2.92711e+09	2.56253e+09	2.24229e+09	2.95748e+09	2.99075e+09	8.36732e+08	2.73603e+09	0.305819	3.2699	1.54115e+08	3.25698e+08	0.176318	2.45764e-06	SIGN_0.01	SIGN_0.001	SIGN_0.05
	K14ac	H31_K9K14ac	5.06562e+10	5.24988e+10	5.53007e+10	5.01905e+10	5.46966e+10	4.41974e+10	5.2173e+10	4.48489e+10	4.67889e+10	4.21202e+10	5.26686e+10	4.60257e+10	1.14433	0.873874	2.30545e+09	3.81945e+09	0.351706	0.010392	EQUAL_0.01	EQUAL_0.001	SIGN_0.05
	K9me1K14ac	H31_K9me1K14ac	2.84401e+10	2.89223e+10	3.24417e+10	2.94252e+10	3.13875e+10	3.87178e+10	4.05088e+10	4.08993e+10	4.36281e+10	3.95889e+10	3.01234e+10	4.06686e+10	0.740703	1.35007	1.71287e+09	1.85799e+09	0.878546	1.41998e-05	SIGN_0.01	SIGN_0.001	SIGN_0.05
	K9me2K14ac	H31_K9me2K14ac	1.97863e+11	1.62077e+11	1.9483e+11	1.82985e+11	1.15619e+11	2.68698e+11	2.35767e+11	3.01193e+11	2.22453e+11	2.31176e+11	1.70675e+11	2.51857e+11	0.677664	1.47566	3.38353e+10	3.26682e+10	0.947389	0.00481104	SIGN_0.01	EQUAL_0.001	SIGN_0.05
	K9me3K14ac	H31_K9me3K14ac	7.25258e+10	6.14906e+10	5.13475e+10	7.89966e+10	5.81733e+10	1.61224e+11	1.4091e+11	1.52304e+11	1.19031e+11	1.4e+11	6.45068e+10	1.42694e+11	0.452064	2.21208	1.11427e+10	1.58593e+10	0.510963	1.82295e-05	SIGN_0.01	SIGN_0.001	SIGN_0.05
2 Ac	K9acK14ac	H31_K9acK14ac	3.94466e+09	4.27046e+09	4.44702e+09	4.26896e+09	4.74032e+09	4.56123e+10	4.63834e+10	4.16729e+10	4.65132e+10	3.91789e+10	4.33429e+09	4.38722e+10	0.0987935	10.1221	2.90571e+08	3.28531e+09	0.000359609	1.00293e-05	SIGN_0.01	SIGN_0.001	SIGN_0.05
		acetylated	3.54184e+11	3.10006e+11	3.3909e+11	3.46732e+11	2.6571e+11	5.61377e+11	5.18304e+11	5.8316e+11	4.81372e+11	4.95054e+11
		non-acetylated	5.39703e+11	5.52382e+11	5.39566e+11	5.07225e+11	5.51254e+11	1.52263e+11	1.54067e+11	1.74183e+11	1.63973e+11	1.77452e+11	average
		sum	8.93886e+11	8.62388e+11	8.78656e+11	8.53957e+11	8.16965e+11	7.1364e+11	6.72371e+11	7.57343e+11	6.45346e+11	6.72506e+11	ctrl	enti
		acetylated	0.396229	0.359474	0.385919	0.40603	0.325241	0.786639	0.77086	0.770008	0.745914	0.736134	37.4579	76.1911	38.7332
		non-acetylated	0.603771	0.640526	0.614081	0.59397	0.674759	0.213361	0.22914	0.229992	0.254086	0.263866	62.5421	23.8089
		Log2 ratio Ac/NonAc	-0.607667	-0.833369	-0.670133	-0.548803	-1.05286	1.8824	1.75024	1.74329	1.55369	1.48016	p value (ftest)	P value(ttest)	Significance 0.01	Significance 0.001
			CTRL					ENTI					0.675022	2.97335e-08	SIGN_0.01	SIGN_0.001
			Mean	-0.742567				Mean	1.68196
			SD	0.20342				SD	0.162616
	H3E73-R83		Peptide form abundance										average	average	fold change		Standard deviation		P value	P value	Significance
			ctrl1	ctrl2	ctrl3	ctrl4	ctrl5	enti1	enti2	enti3	enti4	enti5	ctrl	enti	ctrl/enti	enti/ctrl	ctrl	enti	F-test	T-test	<0.01	<0.001	<0.05
0 Ac	no natural mod.	H31_K79	1.05949e+11	1.23175e+11	1.63863e+11	1.03743e+11	1.10812e+11	1.1953e+11	1.57498e+11	7.22436e+10	1.09824e+11	7.44341e+10	1.21508e+11	1.06706e+11	1.13872	0.878179	2.48435e+10	3.52956e+10	0.513094	0.465197	EQUAL_0.01	EQUAL_0.001	EQUAL_0.05
1 Ac	K91ac	H31_K79me1	6.44758e+08	5.45672e+08	2.50514e+08	6.9947e+08	5.46257e+08	3.7271e+08	2.5043e+08	1.04237e+09	6.00645e+08	7.47237e+08	5.37334e+08	6.02679e+08	0.891575	1.12161	1.7338e+08	3.12729e+08	0.279667	0.69353	EQUAL_0.01	EQUAL_0.001	EQUAL_0.05
	K79ac	H31_K79me2	3.42936e+09	3.48542e+09	5.70684e+09	3.22835e+09	3.87013e+09	5.25846e+09	5.93945e+09	3.11089e+09	3.55135e+09	4.21189e+09	3.94402e+09	4.41441e+09	0.893442	1.11927	1.01247e+09	1.17508e+09	0.779836	0.516828	EQUAL_0.01	EQUAL_0.001	EQUAL_0.05
	H2A3G4-R11		Peptide from abundance
			ctrl1	ctrl2	ctrl3	ctrl4	ctrl5	enti1	enti2	enti3	enti4	enti5	ctrl	enti	ctrl/enti	enti/ctrl	ctrl	enti	F-test	T-test	<0.01	<0.001	<0.05
0 Ac	no natural mod.	H2A3_K5K9	1.03088e+12	1.02999e+12	9.71813e+11	9.89194e+11	9.62884e+11	1.19541e+11	1.24038e+11	1.1315e+11	1.16829e+11	1.261e+11	9.96953e+11	1.19931e+11	8.31269	0.120298	3.19992e+10	5.26014e+09	0.00408073	2.34027e-07	SIGN_0.01	SIGN_0.001	SIGN_0.05
1 Ac	K5ac	H2A3_K5acK9	8.78278e+10	8.59927e+10	8.26038e+10	7.87846e+10	8.21698e+10	8.76081e+10	9.39539e+10	9.39374e+10	9.02429e+10	9.11615e+10	8.34757e+10	9.13807e+10	0.913494	1.0947	3.52662e+09	2.68016e+09	0.60794	0.00400219	SIGN_0.01	SIGN_0.001	SIGN_0.05
2 Ac	K5acK9ac	H2A3_K5acK9ac	2.18664e+09	2.23524e+09	2.46624e+09	2.54036e+09	2.50226e+09	1.89041e+10	1.69883e+10	1.86263e+10	1.87782e+10	1.72224e+10	2.38615e+09	1.81039e+10	0.131803	7.58707	1.62987e+08	9.20536e+08	0.00543122	1.58678e-06	SIGN_0.01	SIGN_0.001	SIGN_0.05
		acetylated	9.00144e+10	8.82279e+10	8.507e+10	8.1325e+10	8.4672e+10	1.06512e+11	1.10942e+11	1.12564e+11	1.09021e+11	1.08384e+11
		non-acetylated	1.03088e+12	1.02999e+12	9.71813e+11	9.89194e+11	9.62884e+11	1.19541e+11	1.24038e+11	1.1315e+11	1.16829e+11	1.261e+11	ctrl	enti
		sum	1.1209e+12	1.11822e+12	1.05688e+12	1.07052e+12	1.04756e+12	2.26054e+11	2.3498e+11	2.25713e+11	2.2585e+11	2.34483e+11	average
		acetylated	8.03056	7.89004	8.04914	7.59678	8.08282	47.1181	47.2135	49.8702	48.2714	46.2224	7.92987	47.7391
		non-acetylated	91.9694	92.11	91.9509	92.4032	91.9172	52.8819	52.7865	50.1298	51.7286	53.7776	92.0701	52.2609
			-3.51758	-3.54525	-3.51396	-3.60448	-3.5074	-0.166492	-0.16097	-0.00749186	-0.099791	-0.218414	p value (ftest)	P value(ttest)	Significance 0.01	Significance 0.001
			CTRL					ENTI					0.203135	4.24684e-13	SIGN_0.01	SIGN_0.001
			Mean	-3.53774				Mean	-0.130632
			SD	0.0400108				SD	0.080664
